# Supplementary material for: Holocene climate change in southern Oman deciphered by speleothem records and climate model simulations
Source: Nat Commun. 2023 Aug 5;14:4718. doi: 10.1038/s41467-023-40454-z (PMC10404270; doi:10.1038/s41467-023-40454-z)
Supplement: Supplementary file 3 — Source Data [file 41467_2023_40454_MOESM3_ESM.xlsx]

## Sheet: Fig 2a
Age	dDfi	1SD
(yr BP)	(%, VSMOW)
2762.39	11.8453	0.40895
3235.04	10.87	0.34375
4450.73	9.34983	0.97826
4684.61	7.11806	1.30334
5793.12	8.0995	1.71277
6856.54	0.97	0.38649
7012.75	-0.12	0.15368
7523.35	4.28	0.69803
8162.28	2.64967	0.08767
9714.74	4.29616	1.0476
10407.5	1.32716	1.67257

## Sheet: Fig 2b
Age	Δ'17O	Relative humidity	1SD
(yr BP)	(per meg)	%
793.827	-244.781	80	9.17537
2674.56	-250.191	84.5	7.93776
3532.4	-242.911	78	8.68171
3940.83	-245.231	80	5.96451
4717.95	-235.805	71	7.10032
5334.46	-249.994	84.5	8.34901
5838.49	-230.408	65	8.02622
7619.35	-225.103	60	7.47833
8338.75	-242.184	77	6.46215
9845.69	-255.038	88	5.76999
10732.7	-259.258	94	5.88437

## Sheet: Fig 2d & 2e
Age	δ18Oc	δ13C
(yr BP)	(%, VPDB)	(%, VPDB)
401.879	-0.202417	-2.70866
408.546	-0.593428	-4.11638
424.074	-0.580302	-3.45184
438.753	-0.730763	-3.11358
450.238	-1.26431	-3.60802
461.348	-1.19463	-4.85976
472.414	-0.686375	-4.66685
483.274	-0.889701	-5.27169
493.777	-1.25513	-6.11492
504.235	-1.16528	-5.97333
514.496	-1.38532	-5.74327
524.563	-1.49498	-6.43895
534.296	-0.742299	-4.64105
543.984	-0.760534	-4.59623
553.487	-0.782406	-3.86787
562.673	-0.544183	-3.29208
571.816	-0.261846	-3.27836
580.781	-0.406972	-3.94884
589.446	-0.698658	-4.42547
598.069	-0.917366	-4.30413
606.523	-0.893913	-4.30212
614.693	-0.640121	-3.38137
622.821	-0.764416	-5.46861
630.79	-0.538258	-5.26608
638.491	-0.477337	-4.99752
646.156	-0.4961	-5.0536
653.764	-0.633702	-4.94735
661.24	-0.498232	-4.61432
668.797	-0.599775	-5.01164
676.319	-0.526542	-4.63053
683.801	-0.605893	-4.47882
691.13	-0.245707	-3.20179
698.516	-0.721082	-4.03305
705.845	-0.494359	-3.63635
713.006	-0.122511	-2.59331
720.206	0.0348619	-2.28276
727.331	-0.276381	-3.36738
734.276	-0.541918	-3.85885
741.239	-1.12546	-3.7295
748.111	-1.05092	-4.85595
754.79	-0.983824	-4.64789
761.466	-0.166909	-3.45101
768.034	-0.643468	-5.07185
774.397	-0.245107	-4.61313
780.736	-0.344489	-4.97094
786.952	-0.736157	-5.63777
792.95	-0.285346	-4.87594
798.902	-0.579986	-5.22786
804.713	-0.621229	-4.3037
810.378	-0.238714	-3.93422
815.812	-0.25218	-4.00693
821.169	0.113558	-2.62445
826.363	0.0675532	-2.28344
831.316	-0.247944	-3.45734
836.17	-0.565626	-4.2687
840.843	-0.531606	-4.15557
2374.1	-0.850688	-4.89457
2386.05	-0.987615	-5.3709
2398.07	-1.07962	-5.83191
2409.97	-1.01389	-4.49732
2422.1	-0.904704	-3.44593
2434.27	-1.05816	-3.94129
2446.31	-1.27683	-3.60077
2458.54	-1.15592	-3.29979
2470.79	-1.06047	-3.92256
2482.88	-0.976134	-3.51606
2495.14	-1.46809	-3.38187
2507.4	-1.00019	-3.29609
2519.64	-1.21498	-3.4296
2531.68	-1.34714	-3.21456
2543.86	-1.38571	-3.61718
2556	-1.20308	-2.58822
2567.91	-1.35801	-3.26388
2579.94	-1.29973	-2.93231
2591.91	-1.0831	-2.65779
2603.62	-1.05052	-2.48261
2615.42	-1.04076	-2.07411
2627.13	-0.97442	-2.23011
2638.57	-1.04348	-2.38521
2650.07	-1.18491	-2.62025
2661.44	-1.15195	-4.08177
2672.53	-1.10949	-3.68731
2683.64	-1.02133	-3.0436
2694.61	-0.969532	-2.22572
2705.27	-0.715102	-2.74897
2715.93	-0.840619	-3.06147
2726.41	-0.535965	-2.80331
2736.71	-0.681859	-2.53108
2746.68	-0.53535	-2.21647
2756.6	-0.888172	-2.89143
2766.32	-0.782109	-2.81627
2775.68	-0.927445	-3.49475
2784.96	-0.826889	-3.2091
2794.01	-0.898676	-3.39675
2802.7	-0.872476	-3.12127
2811.26	-0.751223	-3.2764
2819.57	-0.841142	-3.27129
2827.5	-0.846901	-3.18515
2835.27	-0.976409	-2.96104
2842.76	-0.914273	-3.22493
2849.85	-0.714175	-2.97292
2856.75	-0.941343	-3.25568
2863.34	-0.992066	-3.25403
2869.53	-1.02742	-3.48201
2875.48	-1.15833	-3.74377
2881.1	-1.14394	-3.4745
2886.5	-1.13375	-3.27115
2891.68	-1.18595	-3.6452
2896.8	-1.13039	-3.56846
2901.78	-1.19753	-3.59797
2906.56	-1.14505	-3.48046
2911.29	-1.00652	-2.88361
2915.9	-0.999217	-2.92897
2920.34	-0.956623	-3.19939
2924.74	-0.884251	-3.14215
2929.04	-0.593976	-2.66269
2933.2	-1.03282	-2.34316
2937.33	-0.761178	-1.71489
2941.39	-0.716793	-1.6379
2945.31	-1.0406	-1.96909
2949.24	-0.990522	-2.08891
2953.1	-0.792188	-1.64503
2956.86	-0.982921	-1.97891
2960.63	-0.745315	-1.86637
2964.37	-0.995467	-2.08415
2968.07	-1.05382	-2.19018
2971.7	-0.953446	-1.77184
2975.36	-0.630666	-1.90573
2979.01	-0.83066	-1.9905
2982.6	-1.2868	-2.7
2986.25	-0.982621	-2.10917
2989.9	-0.955361	-2.2475
2993.53	-1.17342	-2.50773
2997.25	-1.16173	-2.00085
3001	-1.09672	-2.15597
3004.74	-1.00429	-2.83919
3008.56	-1.17693	-2.40807
3012.4	-0.993925	-1.96849
3016.21	-1.09543	-2.69302
3020.1	-0.896098	-2.46366
3024.01	-0.977812	-2.81258
3027.88	-1.07752	-3.36548
3031.81	-1.10056	-3.55102
3035.75	-1.12595	-3.34707
3039.64	-1.21582	-3.41125
3043.59	-1.27689	-3.36631
3047.54	-1.09771	-3.11225
3051.48	-1.06431	-2.72147
3055.36	-1.23552	-2.93077
3059.29	-1.32265	-3.35948
3063.2	-1.18996	-3.08592
3067.05	-1.16961	-2.98166
3070.92	-1.02225	-3.2949
3074.78	-1.33861	-3.42965
3078.55	-1.37728	-3.26529
3082.35	-1.04327	-3.20596
3086.12	-1.27704	-2.39248
3089.8	-1.14715	-2.94719
3093.5	-0.803708	-2.46293
3097.15	-0.876353	-2.53601
3100.71	-0.995367	-2.90738
3104.28	-1.23442	-3.00441
3107.79	-0.921374	-3.36575
3111.2	-0.683153	-4.05433
3114.6	-1.89701	-2.76032
3117.97	-0.90616	-2.80742
3121.45	-1.09003	-2.63986
3125.01	-1.11906	-3.10832
3128.74	-1.00368	-3.13145
3132.58	-1.11568	-2.08243
3136.46	-1.1272	-1.90827
3140.48	-1.22838	-2.41753
3144.56	-0.848567	-2.15424
3148.65	-0.74793	-2.03921
3152.84	-0.824715	-1.85236
3157.07	-0.488746	-1.44605
3161.26	-0.65746	-2.09516
3165.52	-0.809231	-2.10447
3169.77	-0.773731	-2.15565
3173.96	-0.797091	-2.31464
3178.18	-0.923324	-2.68493
3182.36	-1.0289	-2.98004
3186.43	-0.932917	-3.44135
3190.51	-1.00836	-3.94338
3194.5	-1.10837	-3.9556
3198.41	-1.26097	-4.66162
3202.17	-1.20404	-4.66755
3205.88	-1.11541	-3.38136
3209.46	-1.12162	-2.26458
3212.86	-1.24892	-2.176
3216.16	-1.80973	-2.9827
3219.3	-0.870405	-1.99933
3222.24	-0.989802	-2.27947
3225.08	-1.08466	-2.63472
3227.9	-1.16148	-2.43036
3230.66	-1.16897	-2.40301
3233.43	-0.744902	-1.79662
3236.18	-0.98605	-2.26879
3238.88	-0.822141	-2.04199
3241.59	-0.773285	-2.14046
3244.29	-0.969595	-2.24888
3246.94	-0.808862	-2.1104
3249.61	-0.809676	-2.11332
3252.26	-0.947461	-2.13357
3254.91	-1.0686	-1.90475
3257.51	-1.12573	-2.58102
3260.14	-1.03719	-2.52448
3262.76	-1.14162	-2.63571
3265.34	-1.08619	-2.08328
3267.96	-0.940568	-1.88204
3270.57	-0.822864	-1.74153
3273.14	-0.858953	-2.26634
3275.75	-0.68757	-1.63001
3278.37	-0.708429	-1.34331
3280.94	-0.581727	-1.21709
3283.57	-0.724448	-1.16482
3286.19	-0.826303	-1.54165
3288.79	-0.678529	-1.59259
3291.43	-0.501682	-1.49987
3294.09	-0.74238	-2.61067
3296.71	-0.676524	-2.31389
3299.39	-0.82497	-1.87681
3302.08	-1.13455	-1.95659
3304.79	-1.11025	-1.71176
3307.48	-1.16371	-2.15068
3310.23	-0.835451	-1.33769
3312.99	-1.10915	-1.69591
3315.74	-0.674929	-1.41599
3318.55	-0.785851	-1.39559
3321.38	-0.730403	-1.24934
3324.2	-0.707848	-1.10379
3327.09	-0.651371	-0.82925
3330.01	-0.504345	-0.511263
3332.91	-0.576984	-0.546534
3335.89	-0.70727	-0.673294
3338.89	-0.713825	-0.988137
3341.84	-0.656561	-0.647389
3344.83	-1.07923	-1.59583
3347.82	-1.05128	-1.43683
3350.78	-1.17777	-1.42097
3353.79	-1.23265	-1.19492
3356.82	-0.934752	-1.27095
3359.87	-1.04607	-1.2191
3362.92	-1.25811	-2.11508
3366.04	-1.17228	-1.57924
3369.2	-1.36181	-2.01766
3372.37	-1.08791	-1.30627
3375.64	-1.20805	-1.35636
3378.97	-1.22342	-1.02136
3382.31	-1.15024	-1.16678
3385.78	-0.894604	-0.908303
3389.33	-1.16114	-1.42446
3392.9	-1.13354	-1.46951
3396.62	-1.27124	-1.69255
3400.44	-1.40412	-1.71754
3404.3	-1.27501	-1.70037
3408.32	-1.23838	-1.54346
3412.46	-1.17132	-1.65176
3416.66	-1.22542	-1.62154
3421.04	-0.727512	-0.5013
3425.56	-1.00841	-0.830271
3430.22	-0.998252	-1.34265
3434.94	-1.21202	-1.61236
3439.89	-1.13112	-1.26581
3444.99	-1.38232	-1.82531
3450.18	-1.13609	-1.52597
3455.61	-0.92679	-1.14323
3461.22	-1.48841	-2.02372
3466.97	-1.15723	-1.59165
3477.53	-1.13884	-1.63307
3492.57	-1.42276	-2.13624
3507.31	-0.660168	-0.404702
3517.65	-0.844085	-0.73697
3521.89	-0.793416	-0.756788
3525.57	-1.14961	-0.65545
3529.14	-0.7487	-0.605012
3532.56	-0.83156	-0.713753
3535.78	-1.05503	-1.38362
3538.91	-1.05024	-1.14559
3541.91	-1.1067	-1.15892
3544.77	-1.21442	-1.26898
3547.48	-1.23984	-1.44726
3550.11	-1.00357	-1.17049
3552.63	-1.23379	-1.49961
3555.02	-1.31686	-1.73248
3557.35	-1.45889	-2.15344
3559.58	-1.45452	-2.09454
3561.71	-1.41168	-1.75114
3563.78	-1.01215	-1.13992
3565.79	-1.26133	-1.88803
3567.71	-0.561595	-1.03831
3569.6	-0.949401	-1.53517
3571.44	-1.22392	-2.1955
3573.21	-1.13184	-2.05885
3574.98	-1.15593	-1.93749
3576.71	-1.03133	-1.92292
3578.39	-1.09085	-2.03801
3580.08	-0.740549	-1.8553
3581.76	-1.2066	-2.3866
3583.43	-1.24085	-2.77162
3585.09	-1.2983	-2.03726
3586.78	-1.10692	-1.932
3588.48	-1.05235	-1.88315
3590.18	-0.892489	-1.13521
3591.93	-0.723045	-1.27839
3593.72	-1.03919	-2.30282
3595.53	-1.02604	-2.52118
3597.4	-1.04931	-2.41973
3599.34	-0.966762	-2.18573
3601.3	-1.08429	-2.40217
3603.36	-0.834511	-1.88706
3605.5	-1.25874	-2.67383
3607.69	-1.34603	-2.66352
3609.99	-1.30417	-2.75872
3612.39	-1.26231	-2.85392
3614.85	-1.26248	-2.68145
3617.46	-1.44464	-2.788
3620.2	-1.15611	-2.20895
3623.11	-1.38544	-2.3553
3626.11	-1.4696	-2.43248
3629.3	-1.43731	-2.43665
3632.62	-1.4113	-2.27894
3636.02	-1.48275	-2.51189
3639.58	-1.48617	-2.496
3643.25	-1.66992	-2.992
3646.96	-1.60262	-2.71223
3650.81	-1.60031	-2.59712
3654.75	-1.632	-2.68727
3658.7	-1.62557	-2.79147
3662.78	-1.39743	-2.41897
3666.91	-1.66197	-2.77722
3671.03	-1.60131	-2.46866
3675.26	-1.47045	-2.24054
3679.52	-1.49759	-2.27503
3683.73	-1.65512	-2.33221
3688.03	-1.63594	-2.30325
3692.34	-1.45986	-2.12701
3696.64	-1.38719	-2.1039
3700.88	-1.45584	-1.98415
3705.15	-1.46788	-2.16361
3709.41	-1.48644	-1.93765
3713.57	-1.53192	-2.42027
3717.75	-1.30476	-2.13262
3721.88	-1.23111	-1.89675
3725.89	-1.17136	-1.89352
3729.9	-1.11161	-1.89028
3733.83	-0.966123	-1.964
3737.62	-1.00898	-1.81154
3741.38	-0.895006	-1.73223
3745.16	-1.00804	-1.60869
3749.01	-1.10047	-1.47441
3753.04	-1.06666	-1.7339
3757.18	-0.925077	-1.46557
3761.36	-1.03376	-1.61396
3765.7	-1.14243	-1.76234
3770.12	-1.2123	-1.62363
3774.62	-1.10639	-1.71934
3779.12	-1.45482	-1.82067
3783.74	-1.1998	-1.5057
3788.42	-1.21342	-2.03283
3793.07	-1.08269	-1.89283
3797.83	-0.973955	-1.36054
3802.61	-1.14893	-1.23154
3807.34	-1.1919	-1.13718
3812.15	-1.24605	-1.16673
3816.96	-1.21339	-1.0904
3821.69	-1.04034	-0.695733
3826.48	-0.916366	0.0108134
3831.24	-0.889865	-0.267905
3835.9	-0.863364	-0.546624
3840.58	-1.04683	-1.31886
3845.22	-1.16624	-1.58062
3850.08	-0.791154	-0.824028
3856.09	-0.936603	-0.875739
3862.92	-1.00316	-0.912119
3870.28	-1.26098	-1.4597
3877.74	-0.997113	-0.523585
3885.23	-1.24699	-0.734368
3892.33	-1.46741	-1.1115
3898.65	-1.46444	-1.34943
3904.08	-1.07326	-1.76589
3908.85	-1.53116	-1.61691
3913.44	-1.11675	-1.73703
3917.98	-1.42474	-2.06589
3922.42	-0.995977	-1.22309
3926.71	-1.00184	-1.42187
3930.97	-1.04632	-1.48339
3935.16	-1.21506	-1.64658
3939.22	-1.12337	-1.23938
3943.28	-0.867598	-0.910389
3947.29	-0.979436	-1.08018
3951.2	-0.845349	-1.40565
3955.14	-1.2553	-1.40029
3959.04	-1.10251	-1.11669
3962.94	-1.07912	-0.85779
3966.76	-1.15178	-1.19834
3970.65	-1.35756	-1.31571
3974.54	-1.49156	-1.02617
3978.39	-1.4972	-1.31074
3982.32	-1.66552	-1.60664
3986.29	-1.93984	-1.63163
3990.24	-1.86754	-1.77025
3994.3	-1.33849	-1.61571
3998.42	-1.36702	-1.65511
4002.55	-1.22225	-1.39007
4006.81	-1.79738	-1.44571
4011.16	-1.49733	-1.60881
4015.53	-1.46949	-1.6044
4020.07	-1.56164	-1.81152
4024.72	-1.63311	-2.12817
4029.42	-1.57417	-1.58294
4034.32	-1.37479	-1.49862
4039.35	-1.48873	-1.46497
4044.52	-1.67183	-1.57012
4049.77	-1.57883	-1.65466
4055.26	-1.34575	-1.05459
4061.18	-1.42667	-2.26102
4067.6	-1.09693	-0.936407
4074.67	-1.48234	-1.50989
4082.25	-1.36601	-1.27557
4090.15	-1.37863	-1.31682
4098.57	-1.12058	-0.894436
4107.34	-1.01572	-0.609423
4116.28	-1.03585	-0.692076
4125.58	-0.988401	-0.480395
4135.09	-0.821911	-0.0240719
4144.59	-0.792241	-0.140671
4154.33	-0.724848	0.0484285
4164.11	-0.874442	-0.119804
4173.73	-0.784049	-0.0967703
4183.44	-0.868816	-0.12254
4193.03	-1.21749	-0.871302
4202.32	-1.02925	-0.570306
4211.53	-1.06718	-0.75048
4220.47	-1.51564	-0.948698
4229.09	-1.395	-0.728807
4237.22	-1.75945	-1.49169
4245.06	-1.58799	-1.45484
4252.41	-1.37861	-1.37282
4259.15	-1.60526	-1.33526
4265.41	-1.30657	-0.776785
4271.05	-1.4665	-1.97991
4275.93	-1.05543	-1.31443
4280.21	-1.22893	-1.53236
4284.24	-1.14474	-1.41682
4288.07	-1.14662	-1.46931
4291.82	-1.31924	-1.97011
4295.44	-1.266	-1.66649
4298.89	-1.08433	-1.24983
4302.27	-1.20631	-1.34002
4305.54	-1.64284	-2.06685
4308.66	-1.35777	-1.57335
4311.72	-1.23506	-1.64149
4314.68	-1.43617	-2.35156
4317.55	-1.55209	-2.11868
4320.29	-1.36532	-1.51482
4322.99	-1.22529	-1.61573
4325.62	-1.28199	-0.857709
4328.13	-1.5001	-2.12929
4330.62	-0.947641	-1.06976
4333.04	-1.10049	-1.20587
4335.38	-0.887233	-0.879701
4337.7	-0.860225	-0.722441
4339.97	-0.903133	-0.622635
4342.17	-0.85819	-0.770235
4344.37	-0.813248	-0.917836
4346.53	-1.08028	-1.08635
4348.64	-1.1409	-0.993509
4350.77	-1.06968	-0.960796
4352.87	-0.980634	-0.753459
4354.94	-0.93203	-0.667034
4357.03	-0.831854	-0.677673
4359.13	-0.835884	-0.44149
4361.23	-0.937407	-0.529425
4363.31	-1.06843	-0.690959
4365.44	-1.01114	-0.663173
4367.59	-1.22755	-1.07884
4369.73	-1.11741	-1.04784
4371.94	-1.0654	-0.893561
4374.19	-1.177	-0.877159
4376.44	-1.06761	-0.783963
4378.78	-1.18747	-1.01972
4381.16	-1.28539	-1.15051
4383.57	-1.25831	-1.05089
4386.08	-1.24624	-0.931554
4388.66	-1.28787	-1.11772
4391.27	-1.26268	-1.10571
4393.99	-1.19692	-1.00412
4396.81	-1.35899	-1.18504
4399.66	-1.23122	-1.03552
4402.66	-1.18736	-1.05525
4405.75	-1.23677	-1.10531
4408.95	-1.17068	-0.94558
4412.2	-1.31514	-1.48725
4415.62	-1.34144	-1.68856
4419.16	-1.44083	-1.86505
4422.84	-1.61325	-1.7047
4426.81	-1.46766	-1.41024
4431.02	-1.35122	-1.26565
4435.38	-1.38367	-1.26402
4440.02	-1.46328	-1.47252
4444.84	-1.5692	-1.33823
4449.78	-1.62743	-1.4217
4454.95	-1.56254	-1.29057
4460.28	-1.49766	-1.15943
4465.67	-1.62431	-1.3693
4471.27	-1.50685	-1.14758
4476.98	-1.47714	-1.12606
4482.71	-1.29956	-1.26853
4488.6	-1.29914	-1.46336
4494.58	-1.29992	-1.67357
4500.61	-1.53393	-1.5524
4506.6	-1.19278	-1.98386
4512.72	-1.30401	-1.51528
4518.86	-1.01832	-0.6255
4524.91	-0.783491	-0.252273
4531.05	-0.878326	0.157987
4537.17	-0.949372	0.304914
4543.17	-1.01964	-0.183319
4549.21	-1.06636	-0.115298
4555.19	-0.930866	0.297742
4561.02	-0.929695	0.0412259
4566.84	-1.28349	-0.995319
4572.57	-0.867236	0.420612
4578.11	-1.09568	-0.245739
4583.67	-1.14366	-0.409203
4589.28	-1.20799	-0.728725
4594.88	-1.06959	-0.449547
4600.62	-1.06959	-0.449547
4606.43	-1.06633	-0.721959
4612.3	-1.26697	-1.2763
4618.15	-1.28516	-0.704224
4624.16	-1.28231	-0.774669
4630.24	-1.38463	-0.892003
4636.3	-0.964148	0.125071
4642.52	-1.43624	-0.896263
4648.82	-1.57944	-1.37545
4655.1	-1.46604	-1.11296
4661.56	-1.13786	-0.500509
4668.1	-1.18886	-0.614558
4674.62	-1.23987	-0.728608
4681.32	-1.29087	-0.842657
4688.11	-1.43829	-0.941603
4694.88	-1.521	-1.24807
4702.08	-1.54899	-1.21091
4709.9	-1.58816	-1.36084
4718.12	-1.69103	-1.47014
4726.93	-1.59808	-1.36956
4736.12	-1.46593	-1.0408
4745.64	-1.35404	-0.818638
4755.26	-1.43605	-1.18419
4765.19	-1.51894	-1.25346
4775.23	-1.26852	-0.953249
4785.14	-1.31976	-0.853308
4795.16	-1.44811	-0.823036
4805.06	-1.49319	-0.918444
4814.63	-1.36855	-0.267222
4824.09	-1.4182	-0.775973
4833.2	-1.27557	-0.88665
4841.79	-0.980263	0.375921
4850.03	-1.05319	0.275261
4857.71	-0.7767	0.553463
4864.67	-1.02774	-0.0264747
4871.05	-1.21616	-0.523339
4876.77	-1.28276	-0.507899
4882.31	-1.21757	-0.709453
4887.91	-1.48449	-1.52904
4893.48	-1.13499	-0.626133
4899.01	-1.37868	-1.09606
4904.41	-1.35843	-1.09281
4909.83	-1.67048	-1.55058
4915.19	-1.52702	-1.12346
4920.41	-1.55433	-1.40502
4925.63	-1.31751	-0.282682
4930.76	-1.11376	-0.126278
4935.73	-1.19035	-0.154323
4940.68	-0.891072	0.387127
4945.52	-1.28194	-0.353356
4950.17	-1.06952	-0.0667924
4954.78	-1.12682	-0.396355
4959.26	-1.21264	-0.620469
4963.54	-1.22656	-0.404724
4967.75	-1.32958	-0.854689
4971.81	-1.41701	-0.927692
4975.65	-0.717224	0.534124
4979.39	-1.01103	-0.0121111
4982.95	-1.321	-0.648134
4986.34	-1.21788	-0.596287
4989.5	-1.51064	-1.18284
4992.51	-0.79127	0.182209
4995.32	-1.32188	-0.590365
4997.89	-1.45376	-0.810089
5000.28	-1.54528	-0.931082
5002.45	-1.60684	-1.07531
5004.37	-1.72132	-1.32005
5006.16	-1.72462	-1.16745
5007.89	-1.36751	-0.45112
5009.55	-1.34375	-0.83157
5011.18	-1.14155	-0.332789
5012.76	-1.47709	-0.790474
5014.29	-1.33445	-0.542482
5015.8	-1.19979	-0.420429
5017.28	-1.25025	-0.413156
5018.72	-1.32504	-0.368463
5020.16	-1.27496	-0.314002
5021.58	-1.34802	-0.582398
5023	-1.48568	-0.740667
5024.39	-1.50231	-0.692288
5025.8	-1.53826	-0.644327
5027.22	-1.5045	-0.741665
5028.63	-1.59255	-0.89857
5030.08	-1.57101	-0.997864
5031.54	-1.63558	-1.06342
5033.01	-1.62621	-1.12659
5034.54	-1.51802	-0.954266
5036.1	-1.65484	-1.2374
5037.67	-1.58199	-1.18771
5039.32	-1.71862	-1.46985
5041.02	-1.75677	-1.82665
5042.75	-1.90958	-1.59283
5044.77	-1.80869	-1.49449
5047.11	-1.70779	-1.39615
5049.72	-1.69927	-1.26023
5052.64	-1.69075	-1.12431
5055.81	-1.63211	-0.934913
5059.22	-1.52163	-0.6466
5062.79	-1.02423	-2.05264
5066.59	-1.46782	-1.05027
5070.56	-1.37276	-0.754308
5074.61	-0.9534	-0.338801
5078.83	-1.49211	-0.729222
5083.14	-1.21778	-0.250258
5087.47	-1.20702	-0.321924
5091.9	-1.57278	-1.0116
5096.36	-1.42799	-0.521157
5100.75	-1.1485	-0.265548
5105.19	-1.34411	-0.62944
5109.58	-1.27105	-0.291094
5113.84	-1.29618	-0.251728
5118.07	-1.1688	-0.219149
5122.19	-1.16288	-0.267522
5126.11	-1.01555	-0.163048
5129.94	-1.10214	-0.397198
5133.57	-1.32993	-0.917238
5137	-1.41249	-1.09867
5140.16	-1.16036	-0.373907
5143.11	-1.37388	-0.974047
5145.78	-1.83563	-0.871396
5148.12	-1.39092	-1.01251
5150.32	-1.44439	-1.44487
5152.46	-1.21604	-0.681717
5154.5	-1.02138	-0.559909
5156.51	-0.901031	0.49073
5158.46	-0.997265	0.0917986
5160.34	-0.828778	0.40028
5162.19	-1.06366	0.00206122
5164.01	-1.39938	-0.635847
5165.76	-1.0654	-0.258425
5167.5	-1.18693	-0.229318
5169.21	-1.33104	-0.425089
5170.88	-1.45671	-0.698777
5172.55	-1.2502	-0.292258
5174.2	-1.13011	-0.0475153
5175.85	-1.19385	-0.0795743
5177.46	-1.24178	-0.263901
5179.1	-1.30487	-0.536182
5180.75	-1.36563	-0.700918
5182.37	-1.84539	-1.27429
5184.04	-1.73161	-0.935559
5185.72	-1.31881	-0.722993
5187.4	-1.1462	-0.582975
5189.13	-1.54053	-1.03377
5190.89	-1.41842	-0.901152
5192.67	-1.00912	-0.781228
5194.51	-1.48183	-0.967299
5196.39	-1.14581	-0.432591
5198.3	-1.0908	-0.384022
5200.29	-1.34955	-0.665925
5202.34	-1.33365	-0.695591
5204.42	-1.30151	-0.698919
5206.6	-1.53439	-0.871715
5208.85	-1.49094	-1.04091
5211.18	-1.23614	-0.547352
5213.56	-1.09627	-0.392071
5216.06	-1.26789	-0.454964
5218.65	-1.26655	-0.499496
5221.3	-1.2652	-0.544028
5224.09	-1.26386	-0.58856
5226.98	-1.28565	-0.747524
5230.07	-1.28051	-0.524919
5235	-1.35779	-0.621357
5241.8	-1.46388	-0.825791
5249.85	-1.63399	-0.98255
5258.9	-1.65475	-1.04751
5268.36	-1.69616	-1.42519
5277.58	-1.58976	-1.31847
5286.37	-1.28776	-0.608931
5294.08	-0.890295	-0.0941527
5300.17	-0.77201	0.132715
5304.33	-0.923869	-0.0512389
5307.47	-0.955718	-0.065102
5310.36	-1.00302	-0.119205
5313	-0.865792	0.140846
5315.5	-1.08435	-0.165884
5317.84	-0.848459	0.240753
5320.03	-1.19438	-0.136264
5322.17	-1.125	-0.380025
5324.24	-1.30077	-0.775303
5326.25	-1.32004	-0.881454
5328.3	-1.27636	-0.658324
5330.38	-1.32619	-0.604807
5332.49	-1.13588	-0.321305
5334.72	-1.33238	-0.717851
5337.09	-1.31277	-0.626319
5339.57	-1.45567	-0.80218
5342.27	-1.59118	-0.889725
5345.2	-1.44517	-0.8279
5348.33	-1.61229	-1.02278
5351.78	-1.6683	-1.21323
5355.55	-1.5355	-0.926642
5359.6	-1.53183	-1.12662
5364.24	-1.29283	-0.633003
5371.77	-1.57834	-1.0405
5382.56	-1.39049	-0.705554
5395.91	-0.621816	0.970246
5411.7	-1.31553	-0.41922
5429.26	-1.49986	-0.388798
5447.79	-1.65329	-0.779186
5467.36	-1.62355	-0.590226
5487.18	-1.76237	-0.783935
5506.48	-1.83726	-0.732156
5525.33	-1.93752	-0.903848
5542.94	-1.82882	-0.949592
5558.58	-2.22048	-1.64313
5572.22	-2.02396	-1.42885
5583.11	-2.00877	-1.3857
5591.58	-1.44206	-0.14504
5599.89	-1.19812	0.238692
5608.02	-1.7379	-0.690362
5615.86	-1.64314	-0.631115
5623.64	-1.59592	-0.568314
5631.23	-1.79798	-0.76156
5638.63	-1.56152	-0.302621
5645.74	-1.40549	-0.237199
5652.77	-1.2902	-0.0111956
5659.6	-1.51984	-0.421753
5666.15	-1.38664	-0.20341
5672.61	-1.33586	-0.310288
5678.86	-1.25382	-0.130105
5684.84	-1.56464	-0.534628
5690.7	-1.39916	-0.272052
5696.36	-1.26505	-0.231925
5701.75	-1.62313	-0.827283
5707.01	-1.56218	-0.455174
5712.06	-1.52608	-0.242763
5716.84	-1.44242	-0.0906175
5721.48	-1.44872	-0.203648
5725.91	-1.64624	-0.344185
5730.07	-1.68959	-0.481743
5734.08	-1.94909	-0.91873
5737.88	-1.83439	-0.79529
5741.45	-1.53206	-0.4278
5744.77	-1.57799	-0.127174
5747.91	-1.74123	-0.411897
5750.83	-1.94381	-0.495126
5753.51	-1.72617	-0.440948
5756.12	-1.68991	-0.540162
5758.63	-1.61948	-0.309037
5761.01	-1.75787	-0.630848
5763.34	-1.7123	-0.177574
5765.59	-1.46411	0.0487866
5767.75	-1.43203	-0.406717
5769.87	-0.991534	-0.15521
5771.95	-0.864559	-0.140497
5773.95	-1.87729	-0.607943
5775.95	-2.05161	-1.10208
5777.92	-2.07438	-1.25194
5779.84	-2.13295	-1.19555
5781.77	-1.83506	-0.659665
5783.71	-1.56541	-0.623225
5785.65	-1.80622	-0.779679
5787.57	-1.87251	-0.699504
5789.54	-1.89669	-0.825794
5791.54	-2.17659	-0.982146
5793.55	-2.00017	-0.89127
5795.63	-1.9217	-0.855471
5797.76	-1.96544	-0.747099
5799.92	-2.08114	-1.05326
5802.19	-2.22847	-1.42176
5804.53	-1.97423	-1.0955
5806.99	-1.88598	-0.652504
5809.75	-1.70746	-0.373838
5812.76	-1.97064	-0.537214
5815.96	-1.77727	-0.463226
5819.44	-1.88194	-0.547705
5823.13	-1.74828	-0.514038
5826.96	-2.15613	-0.924326
5831.02	-1.98222	-0.516459
5835.26	-1.91939	-0.574327
5839.66	-1.89697	-0.541367
5844.13	-1.88133	-0.494979
5848.79	-1.61826	0.083251
5853.57	-1.73163	-0.235328
5858.38	-2.0191	-0.720179
5863.35	-2.0882	-0.776019
5868.39	-1.89187	-1.13731
5873.42	-2.14395	-1.14593
5878.56	-1.57451	-0.0145536
5883.74	-1.7963	-0.419986
5888.86	-2.08213	-0.584261
5894.07	-1.99704	-0.666832
5899.26	-1.99967	-0.848899
5904.35	-1.47051	-0.176511
5909.49	-1.59982	-0.17749
5914.57	-1.77742	-0.562381
5919.52	-1.42764	-0.0565586
5924.46	-1.40301	0.0756554
5929.31	-1.61008	-0.484719
5934.05	-1.86001	-0.752394
5938.61	-2.12995	-1.12655
5943.12	-1.62784	-0.0277927
5947.77	-1.48393	0.00333459
5952.59	-1.51996	-0.189794
5957.71	-1.522	-0.354118
5963.06	-1.62813	-0.74869
5968.56	-1.84483	-0.983601
5974.37	-0.774203	1.03637
5980.41	-0.784818	1.1077
5986.58	-1.34264	-0.0163923
5993.08	-1.96096	-1.12847
5999.8	-1.47236	-0.274165
6006.65	-1.11273	0.0209276
6013.82	-1.36746	-0.398868
6021.22	-1.26341	-0.24066
6028.73	-1.39714	-0.258163
6036.57	-1.02789	0.295491
6044.63	-1.01818	-0.019949
6052.92	-1.24351	0.0511935
6061.3	-1.38007	-0.171231
6070.02	-0.800063	1.07872
6078.96	-1.63884	-0.353103
6087.99	-2.03106	-0.819197
6097.37	-1.89484	-0.360371
6106.96	-1.63058	-0.537524
6116.63	-1.83573	-0.907915
6126.65	-1.69448	-0.653309
6136.88	-1.42899	0.123828
6147.18	-1.61899	-0.51439
6158.47	-1.79968	-0.566421
6172.77	-1.71137	-0.287241
6189.67	-1.68036	-0.26913
6209.34	-1.5766	0.116088
6231.23	-1.60018	-0.00524853
6254.64	-1.564	0.232986
6279.94	-1.58949	0.0886019
6306.44	-1.81405	0.069955
6333.84	-1.973	-0.140061
6361.37	-2.04198	-0.387609
6389.52	-1.97077	-0.35373
6417.55	-2.11028	-0.478233
6444.75	-2.06573	-0.571748
6471.57	-1.82089	-0.323463
6497.27	-1.6638	0.0273938
6521.19	-1.85384	-0.389232
6543.7	-2.0811	-0.739485
6564.1	-2.11601	-0.563815
6581.81	-2.02704	-0.186194
6597.03	-1.688	0.500296
6609.24	-1.96087	0.35674
6619.97	-2.02517	-0.074189
6630.3	-1.51214	0.650509
6640.11	-1.56	-0.509049
6649.33	-1.60808	-0.00621543
6658.27	-1.76435	-0.0747153
6666.85	-1.83291	-0.212887
6675.11	-2.14087	-0.818227
6682.99	-2.08345	-0.672692
6690.77	-2.06637	-0.887942
6698.38	-2.08981	-1.08315
6705.76	-2.17154	-1.05402
6713.18	-2.14381	-1.22181
6720.58	-2.24527	-1.33614
6727.9	-2.08908	-1.00451
6735.4	-2.03708	-0.971351
6743.03	-2.09799	-0.958467
6750.61	-2.11021	-0.995877
6758.35	-2.23728	-1.03691
6766.13	-2.13566	-0.731729
6773.85	-2.09906	-0.789794
6781.74	-2.11712	-1.01392
6789.7	-2.13049	-1.00775
6797.6	-1.75878	-0.75733
6805.68	-1.96796	-0.672392
6813.84	-1.93878	-0.18367
6822.08	-1.922	-0.581757
6830.28	-2.446	-1.0104
6838.69	-2.04757	-0.483089
6847.18	-1.82135	-0.0529627
6855.65	-1.81295	-0.0395176
6864.34	-1.56429	0.453037
6873.14	-1.82963	-0.161763
6881.91	-1.77338	-0.23532
6890.93	-1.77869	-0.0919648
6900.06	-1.71043	0.116093
6909.18	-1.93349	0.000631867
6918.55	-1.8635	-0.0262931
6928.06	-1.91689	-0.29195
6937.56	-1.98266	-0.599683
6947.34	-1.56729	-0.229436
6957.27	-1.69976	-0.338155
6967.19	-1.85652	-0.509889
6977.41	-2.01328	-0.681624
6987.79	-2.03464	-0.962273
6998.32	-2.06123	-0.636848
7008.87	-2.01881	-0.430934
7019.74	-2.03576	-0.417182
7030.81	-1.99665	-0.525095
7042.65	-2.21164	-0.644986
7055.87	-1.82654	-0.216884
7070.17	-1.26706	0.669196
7085.2	-2.06471	-0.699287
7101.29	-2.01522	-0.522181
7118.1	-2.43875	-1.28678
7135.25	-2.38177	-1.16493
7153.12	-1.93785	-0.271853
7171.35	-1.79574	-0.105475
7189.54	-1.86531	-0.303475
7208.11	-1.93489	-0.501476
7226.67	-1.93537	-0.476276
7244.83	-1.75702	-0.0924416
7263	-1.80195	-0.094038
7280.8	-1.91309	-0.334672
7298.11	-1.80534	-0.00748314
7314.56	-1.8986	-0.204309
7330.51	-2.06969	-0.788159
7345.6	-1.9182	-0.493692
7359.51	-1.84824	-0.376409
7372.53	-2.0107	-0.594775
7384.32	-2.02294	-0.439434
7394.62	-1.86569	0.00430991
7403.62	-1.79324	0.128339
7411.02	-1.6081	0.156047
7416.64	-1.69872	-0.0626241
7421.37	-1.58563	0.0187157
7425.95	-1.55522	0.113923
7430.31	-1.63555	0.00765407
7434.59	-1.81163	-0.390627
7438.72	-1.93108	-0.635681
7442.65	-1.98635	-0.668893
7446.51	-2.07786	-0.819572
7450.23	-2.09801	-0.868154
7453.83	-2.10011	-0.908364
7457.25	-2.05812	-0.952757
7460.61	-2.15507	-0.972398
7463.85	-2.1869	-0.998324
7466.94	-2.1894	-0.985081
7469.96	-2.2028	-1.04513
7472.89	-2.16898	-0.998841
7475.68	-2.10349	-0.95527
7478.42	-2.14077	-0.866892
7481.07	-2.15833	-0.931592
7483.61	-2.16793	-0.97094
7486.1	-2.0656	-1.04788
7488.52	-2.23822	-1.0432
7490.83	-2.14734	-0.928521
7493.11	-2.11622	-0.852937
7495.33	-2.1648	-1.11184
7497.47	-1.79634	-0.445867
7499.58	-1.96506	-0.724804
7501.65	-2.11504	-0.721045
7503.67	-1.91394	-0.564405
7505.63	-2.0923	-0.832556
7507.58	-2.02457	-0.690603
7509.5	-1.89502	-0.564672
7511.36	-1.72685	-0.350845
7513.24	-2.15426	-0.862973
7515.1	-2.31608	-1.17624
7516.91	-2.14115	-0.958544
7518.75	-1.96681	-0.804698
7520.59	-2.08906	-0.785709
7522.39	-2.09893	-0.725981
7524.23	-2.24067	-0.945417
7526.09	-2.19982	-0.808499
7527.92	-1.80745	-0.859732
7529.81	-2.20305	-0.944193
7531.71	-2.34241	-1.22904
7533.62	-2.4112	-1.36968
7535.59	-2.3116	-1.30251
7537.59	-2.22415	-1.04599
7539.63	-2.19708	-1.10771
7541.69	-2.29314	-1.17317
7543.83	-2.32045	-1.19818
7546.02	-2.45962	-1.3595
7548.24	-2.47575	-1.43283
7550.55	-2.38228	-1.01941
7552.93	-2.3177	-0.910767
7555.35	-2.0565	-0.632733
7557.88	-2.32289	-0.498792
7560.49	-2.23461	-0.396149
7563.15	-2.20331	-0.754766
7565.93	-2.32776	-0.845965
7568.81	-2.2322	-0.807017
7571.74	-2.31765	-0.880361
7574.82	-2.25928	-0.849519
7578	-2.21601	-0.879828
7581.27	-2.2093	-0.949448
7584.9	-2.40632	-1.02643
7588.86	-1.92105	-0.0338
7593.06	-1.87713	0.361422
7597.59	-1.54875	0.800662
7602.38	-2.03636	-0.188167
7607.37	-2.48087	-0.773316
7612.48	-2.35755	-0.76057
7617.83	-2.4126	-0.857239
7623.31	-2.42068	-0.88763
7628.8	-2.38998	-0.914614
7634.45	-2.5238	-1.05477
7640.15	-2.56201	-1.0631
7645.78	-2.50811	-1.1734
7651.48	-2.54883	-1.23181
7657.14	-2.36307	-1.04389
7662.65	-2.28186	-0.853238
7668.14	-2.31909	-1.07144
7673.7	-2.28228	-1.01808
7679.47	-2.10061	-0.751409
7685.61	-2.16484	-0.769808
7692.01	-2.19928	-0.819039
7698.57	-2.24727	-0.929431
7705.45	-2.31302	-1.03574
7712.55	-2.19255	-0.653059
7719.85	-2.10517	-0.806599
7727.22	-2.24357	-0.98193
7734.86	-1.89191	-0.9982
7742.65	-1.90301	-0.83361
7750.46	-1.78098	-0.749669
7758.5	-1.94534	-0.976004
7766.63	-1.89531	-0.669016
7774.72	-1.57849	-0.272195
7782.99	-1.82234	-0.719534
7791.31	-2.12514	-1.33443
7799.54	-2.01091	-0.959509
7807.9	-2.07081	-1.00021
7816.25	-2.09922	-0.955847
7824.46	-2.14969	-1.40375
7832.75	-2.37508	-1.11981
7840.99	-2.22179	-0.861078
7849.04	-1.93784	-0.596361
7857.11	-2.02123	-0.682634
7865.08	-1.94695	-0.79395
7872.92	-2.27201	-1.07103
7880.52	-2.23423	-1.20306
7888.06	-2.1094	-0.911953
7895.43	-2.13328	-0.821537
7902.51	-1.94559	-0.506896
7909.48	-2.01805	-0.740065
7916.32	-1.80985	-0.55789
7923.03	-1.35404	-0.0828674
7929.82	-1.60215	-0.342715
7936.6	-1.54365	-0.30679
7943.26	-1.48303	-0.110301
7950	-1.59074	-0.455617
7956.73	-1.6304	-0.493438
7963.35	-1.64405	-0.665681
7970.06	-1.70153	-0.821934
7976.75	-1.74969	-0.823107
7983.34	-1.72894	-1.04886
7990.02	-1.90256	-1.18596
7996.68	-1.80265	-1.26946
8003.34	-2.00413	-1.32052
8009.9	-1.78673	-1.08775
8016.55	-1.60157	-0.704481
8023.2	-1.70934	-0.978675
8029.75	-1.71511	-1.04276
8036.39	-1.8301	-1.31465
8043.03	-1.72314	-1.34766
8049.58	-1.6485	-1.24089
8056.22	-1.7387	-1.08611
8062.87	-1.85605	-1.33633
8069.43	-1.6975	-1.17754
8076.08	-1.67438	-1.00783
8082.75	-1.67746	-1.0768
8089.32	-1.75512	-1.03629
8096	-1.68771	-0.965049
8102.69	-1.64395	-0.807673
8109.29	-1.7363	-0.854263
8115.99	-1.50915	-0.889032
8122.72	-1.54352	-1.03231
8129.45	-1.60178	-1.08011
8136.1	-1.70524	-1.00231
8142.87	-1.90477	-1.03515
8149.65	-1.9401	-1.0961
8156.35	-1.63217	-0.873469
8163.17	-1.46792	-0.201586
8170.01	-1.73831	-0.910003
8176.77	-1.96416	-0.712347
8183.65	-1.87815	-0.611307
8190.55	-1.79319	-0.316717
8197.38	-1.7774	-0.276649
8204.33	-1.92788	-0.429224
8211.31	-2.00627	-0.458
8218.22	-1.83964	-0.310787
8225.25	-1.98597	-0.348366
8232.32	-1.84609	-0.398348
8239.31	-1.73842	-0.444859
8246.44	-2.01638	-0.679936
8253.6	-1.88225	-0.780838
8260.79	-2.17643	-1.05164
8267.91	-2.08301	-1.01514
8275.18	-2.23722	-1.12048
8282.48	-2.2072	-1.16507
8289.71	-2.26672	-1.24065
8297.09	-2.19806	-1.14342
8304.51	-2.24446	-1.1237
8311.86	-2.21515	-0.789877
8319.36	-2.3398	-0.830707
8326.9	-2.10432	-0.761789
8334.38	-2.1295	-0.65288
8342.02	-2.49216	-1.4817
8349.83	-2.02443	-1.08392
8357.72	-1.98218	-0.520802
8365.9	-1.70774	-0.53865
8374.25	-1.66732	-0.831734
8382.62	-1.8281	-0.82518
8391.25	-1.96727	-0.969029
8400	-1.7869	-0.495962
8408.85	-1.92127	-0.595267
8417.65	-2.01045	-0.727071
8426.66	-1.96223	-0.580461
8435.73	-1.73653	-0.284712
8444.7	-1.69553	-0.659037
8453.84	-1.97715	-0.700965
8462.98	-2.0539	-0.582518
8471.98	-1.98529	-0.52245
8481.1	-2.187	-0.825474
8490.19	-2.10113	-0.840071
8499.09	-2.05863	-0.762615
8508.05	-2.21023	-1.02668
8516.94	-2.37662	-0.811396
8525.6	-2.36325	-0.992218
8534.27	-2.21411	-0.926425
8542.82	-2.16057	-0.868282
8551.1	-2.10481	-0.735037
8559.35	-2.35384	-1.56298
8567.42	-1.38761	-0.10666
8575.29	-1.88874	-0.803264
8582.87	-1.78924	-0.663981
8590.39	-1.29458	-0.450811
8597.77	-1.74605	-0.562782
8604.92	-1.2613	-0.416849
8612.07	-1.73459	-0.65967
8619.15	-1.85014	-0.599731
8626.06	-1.8108	-0.561959
8633.04	-1.55823	-0.637795
8640.01	-1.83718	-0.616404
8646.88	-1.52529	-0.760683
8653.88	-2.2619	-1.12106
8660.93	-1.93181	-1.10131
8667.96	-2.19801	-1.15821
8675.18	-2.04923	-0.483324
8682.51	-2.06147	-0.719339
8689.88	-1.68211	-0.811116
8697.51	-2.02073	-0.975181
8705.32	-2.34071	-1.03905
8713.34	-2.08956	-0.636511
8721.46	-2.12957	-0.48421
8729.95	-1.79927	0.195863
8738.71	-1.92342	-0.340217
8747.62	-2.19892	-0.661866
8756.98	-2.45696	-0.608962
8766.67	-2.11382	-0.44454
8776.57	-2.20815	-0.763215
8787.08	-2.60835	-1.30784
8798.76	-2.4647	-1.19563
8811.46	-2.19016	-0.324968
8825.42	-2.21996	-0.633814
8840.34	-1.82999	-0.259222
8855.84	-1.77958	-0.378563
8872.24	-2.07847	-0.553666
8889.2	-1.71551	0.324372
8906.32	-1.88231	-0.953665
8923.98	-2.11239	-1.02668
8941.8	-2.33448	-1.0722
8959.64	-2.03702	0.0263527
8977.11	-2.24386	-0.370128
8994.59	-2.37369	-1.06298
9011.7	-2.17632	-0.490997
9028.06	-2.12796	-0.674779
9044.03	-1.92484	-0.585209
9059.22	-1.98094	-0.703806
9073.31	-2.14014	-0.862532
9086.57	-2.19864	-0.933422
9098.66	-1.92513	-0.15098
9109.87	-1.99161	-0.401274
9121.01	-2.00355	-0.6463
9131.9	-1.87618	-0.197742
9142.41	-1.92697	-0.299773
9152.85	-1.86709	-0.399105
9163.08	-1.95657	-0.756785
9172.97	-2.00335	-0.870608
9182.81	-2.2402	-1.04574
9192.46	-2.10411	-1.01691
9201.93	-2.00038	-0.698008
9211.11	-1.84382	-0.45267
9220.26	-1.87153	-0.649753
9229.26	-1.80902	-0.492002
9238	-1.66093	-0.0756673
9246.73	-1.94616	-0.634797
9255.34	-1.82916	-0.37288
9263.72	-1.91563	-0.679418
9272.12	-1.80358	-0.543287
9280.42	-1.8717	-0.61061
9288.51	-2.27128	-0.789832
9296.65	-1.93507	-0.789074
9304.72	-2.01972	-0.735749
9312.62	-1.9261	-0.721436
9320.58	-1.95354	-0.344743
9328.5	-1.64718	0.278498
9336.28	-2.00266	-0.406581
9344.14	-2.16401	-1.07059
9352	-2.21363	-1.23169
9359.84	-1.95171	-0.673881
9367.54	-1.91843	-0.82026
9375.27	-1.98558	-0.661386
9382.93	-2.03548	-0.599571
9390.4	-1.84725	-0.430535
9397.9	-1.89675	-0.462895
9405.34	-1.60895	-0.327242
9412.6	-1.8302	-0.42905
9419.92	-1.85638	-0.0564292
9427.17	-1.66496	0.366524
9434.26	-1.80387	-0.0127526
9441.41	-2.03533	-0.921664
9448.5	-1.9419	-0.645384
9455.45	-1.79385	-0.601496
9462.46	-1.75115	-0.203275
9469.44	-1.89507	-0.380909
9476.27	-1.97314	-0.832866
9483.18	-1.98064	-0.923355
9490.05	-2.01985	-0.694367
9496.91	-1.87737	-0.615939
9503.64	-1.82914	-0.47656
9510.45	-2.03316	-0.78241
9517.24	-2.0331	-0.848453
9523.93	-2.16849	-0.932659
9530.71	-2.29293	-0.833273
9537.48	-1.98601	-0.635002
9544.15	-1.5101	-0.607427
9550.92	-1.74707	-0.278962
9557.7	-1.56684	-0.506256
9564.38	-1.84433	-0.894721
9571.18	-1.80134	-0.552028
9577.99	-1.82084	-0.69333
9584.72	-2.03086	-0.90721
9591.57	-1.94978	-0.885154
9598.45	-1.7626	-0.558042
9605.25	-1.96927	-0.988226
9612.16	-2.07485	-0.858951
9619.05	-1.84353	-0.223454
9625.92	-1.87352	-0.348427
9632.68	-1.77548	-0.251952
9639.53	-1.87078	-0.559262
9646.37	-1.91424	-0.4193
9653.1	-1.88902	-0.652151
9659.94	-2.01801	-1.11614
9666.78	-2.02466	-1.05582
9673.53	-1.91638	-0.918289
9680.38	-1.99773	-1.1165
9687.25	-1.86139	-1.18675
9694.04	-1.98492	-1.20557
9700.95	-2.00238	-1.25775
9707.88	-1.85827	-0.589441
9714.74	-1.93708	-0.757693
9721.73	-2.01445	-0.896894
9728.75	-1.69802	-0.0216377
9735.71	-1.75563	-0.277202
9742.81	-1.6828	-0.0400436
9749.96	-1.6332	0.027839
9757.16	-1.83195	-0.554277
9764.3	-1.98788	-0.823106
9771.6	-2.13162	-1.03022
9778.96	-1.7791	-0.356879
9786.27	-1.76329	-0.416216
9793.75	-2.0596	-0.548327
9801.31	-2.094	-0.732883
9808.93	-2.16396	-0.96129
9816.86	-1.94202	-0.0712189
9824.97	-1.751	0.164431
9833.14	-1.87226	-0.396984
9841.61	-1.96369	-0.836707
9850.23	-1.71259	-0.264402
9858.89	-1.59284	0.147362
9867.82	-1.87614	-0.675852
9876.88	-1.84571	-0.636216
9885.95	-1.96991	-0.788133
9895.28	-1.8895	-0.808214
9904.72	-1.8888	-0.622319
9914.12	-1.77914	-0.832097
9923.77	-1.86195	-0.839888
9933.51	-1.92927	-0.891001
9943.34	-1.59252	-0.660908
9953.09	-1.47017	-0.148456
9963.06	-1.54651	-0.415838
9973.09	-1.58679	-0.312898
9983.03	-1.61065	0.377738
9993.15	-1.74476	-0.155701
10003.3	-1.94608	-1.12593
10013.4	-1.69353	-0.444065
10023.6	-1.57478	-0.257899
10033.8	-1.54434	-0.543841
10043.9	-0.806331	1.11459
10054.1	-0.984702	0.176818
10064.3	-1.46946	-0.79986
10074.4	-1.44672	-0.974315
10084.5	-0.996277	-0.0233444
10094.7	-1.24317	-0.241448
10104.6	-1.16138	-0.132353
10114.7	-1.25365	-0.357219
10124.7	-1.34591	-0.582085
10134.6	-0.659034	-0.136262
10144.3	-1.21935	-0.273042
10154	-1.3063	-0.625631
10163.7	-0.76591	-0.432318
10173.2	-1.16127	-0.619424
10182.6	-1.55662	-0.80653
10192	-1.4635	-0.767554
10201.1	-1.74587	-1.13924
10210.2	-1.51037	-0.918087
10219.1	-1.17519	-0.953964
10227.8	-1.64667	-1.12003
10236.5	-1.1843	-1.04773
10245	-1.68733	-1.28212
10253.2	-1.67222	-1.20181
10261.4	-1.62982	-1.09398
10269.4	-1.17943	-0.989722
10277	-1.59422	-1.08377
10284.6	-1.57706	-0.887664
10292	-1.49185	-0.701529
10299.1	-1.53341	-0.941563
10306	-1.49065	-0.758671
10312.7	-1.51796	-0.770822
10319.1	-1.4062	-0.7018
10325.3	-1.52049	-0.801013
10331.2	-0.94727	-0.40832
10336.9	-1.46589	-0.761066
10342.2	-1.37851	-0.617184
10347.4	-1.43986	-0.864816
10352.2	-1.44561	-0.747211
10356.7	-1.55831	-0.970377
10361	-1.4788	-0.947437
10364.9	-1.44689	-0.844795
10368.6	-1.43363	-0.634535
10372.2	-1.79572	-0.893727
10375.5	-1.2205	-0.467002
10378.7	-1.32535	-0.605694
10381.8	-1.41914	-1.15382
10384.7	-1.38655	-1.00045
10387.5	-1.3316	-0.871938
10390.1	-1.39877	-1.06104
10392.7	-1.19348	-0.730881
10395.2	-1.20671	-0.947993
10397.6	-1.28158	-0.971046
10400	-1.22305	-0.601242
10402.4	-1.26708	-0.784326
10404.7	-0.783636	-0.559338
10407.1	-1.19706	-0.676231
10409.5	-1.21571	-0.640712
10411.9	-0.849057	-0.765839
10414.3	-1.08959	-0.687387
10416.9	-0.577885	-0.431195
10419.4	-1.11158	-0.605334
10422.1	-0.919947	-0.50404
10424.9	-0.728312	-0.402745
10427.8	-1.19897	-0.294578
10430.9	-1.31361	-0.658072
10434.1	-0.756715	-0.558038
10437.5	-1.17719	-0.508835
10441	-0.931678	-0.434756
10444.8	-0.550084	-0.490849
10448.8	-1.00823	-0.678219
10452.9	-1.0115	-0.799099
10457.5	-0.987825	-0.46145
10462.6	-1.13396	-0.653942
10468	-1.11325	-0.535151
10473.9	-1.0741	-0.794019
10480.1	-1.13131	-0.796986
10486.7	-1.03295	-0.383229
10493.8	-1.04664	-0.341062
10501.2	-1.08953	-0.971391
10508.8	-1.34512	-0.835501
10516.9	-1.70743	-0.980707
10525.3	-1.108	-1.10116
10533.9	-1.11562	-1.29922
10542.9	-1.07631	-1.30945
10552.2	-1.04864	-1.2917
10561.7	-1.05134	-1.36408
10571.4	-0.890987	-0.946501
10581.5	-0.84708	-0.69723
10591.8	-0.935169	-0.921533
10602.1	-0.907617	-0.754436
10612.9	-0.81336	-0.395069
10623.8	-0.667164	-0.797948
10634.7	-0.783081	-1.33086
10646	-0.569653	-1.42529
10657.4	-0.932189	-1.7065
10668.8	-0.942118	-1.78449
10680.5	-0.803305	-1.26028
10692.3	-0.758777	-1.20189
10704.1	-0.740462	-1.015
10716.1	-0.743882	-0.896604
10728.2	-0.777655	-0.877278
10740.2	-0.929586	-1.52309
10752.4	-0.776334	-0.790155
10764.6	-0.934718	-1.33031
10776.9	-0.907979	-1.47861
10789.1	-0.558883	-1.31644
10801.4	-0.833044	-1.29516
10813.6	-0.908129	-1.54611
10825.7	-1.01352	-1.57856
10838	-0.930422	-1.58977
10850.2	-0.990974	-1.54331
10862.1	-0.970008	-1.4041
10874.2	-0.766091	-1.2091

## Sheet: Fig 2f
Age (yr BP)	( 234U/238U)0
423.516	0.948035
420.174	0.932025
734.97	0.92999
814.174	0.915507
2627.97	0.915048
2879.95	0.933234
2990.34	0.926985
3116.95	0.940854
3221.7	0.925041
3337.32	0.917609
3470.4	0.919928
3512.77	0.930326
3617.32	0.921848
3743.25	0.911327
3849.93	0.910617
3901.48	0.919137
4055.07	0.917844
4278.39	0.911052
4418.59	0.910522
4578.34	0.913966
4694.88	0.917218
4874.22	0.912416
5051.49	0.931944
5027.27	0.924561
5150.6	0.926585
5229.82	0.916922
5308.19	0.916024
5359.7	0.927939
5586.09	0.899945
5762.9	0.90892
5799.78	0.916226
5930.2	0.913395
6145.68	0.910562
6607.81	0.922462
6734.71	0.898982
7028.49	0.908207
7416.45	0.899818
7580.34	0.919557
7667.77	0.914782
7908.69	0.912472
8339.28	0.915607
8566.64	0.915172
8783.38	0.90958
9098.65	0.902565
9359.48	0.91036
9605.1	0.911648
9798.51	0.901851
10361.7	0.917954
10452.1	0.933499
10715.5	0.913518

## Sheet: Fig 2g 2h& 2i
Age	Ba/Ca	Mg/Ca	Sr/Ca
(yr BP)	(mmol/mol)	(mmol/mol)	(mmol/mol)
486.208	0.00638356	10.8002	0.429004
677.186	0.00793311	10.2373	0.465517
2400.87	0.00780557	12.0076	0.493175
2662.26	0.00867318	12.6894	0.640899
2862.77	0.00618898	9.99559	0.508133
2963.45	0.0100243	13.9118	0.801185
3045.94	0.00703492	11.6372	0.556361
3126.63	0.00411012	8.96376	0.37008
3213.77	0.00656556	13.5357	0.596817
3273.44	0.0071525	13.5739	0.64948
3332.78	0.0065065	13.7016	0.594071
3403.5	0.00718643	14.6995	0.6996
3534.6	0.00520602	10.6709	0.477577
3582.54	0.0068745	10.5256	0.620034
3630.31	0.00741494	10.8896	0.680359
3718.35	0.0108253	14.155	0.863131
3812.08	0.00665282	9.72464	0.516454
3930.23	0.00720051	10.587	0.522105
4018.56	0.00656653	11.3377	0.532129
4178.66	0.00541328	10.5326	0.462287
4309.72	0.00647756	10.8669	0.555895
4361.6	0.00842495	11.4983	0.628684
4419.22	0.00707503	10.5516	0.512692
4536.28	0.0059725	10.7984	0.514597
4666.11	0.00685619	10.3473	0.494073
4854.15	0.00803124	10.8165	0.672408
4969.28	0.00509052	8.19007	0.43556
5020.47	0.00451276	7.98665	0.418528
5063.01	0.00586712	10.1858	0.553465
5147.88	0.00784988	11.8278	0.644955
5186.96	0.00659354	11.3712	0.621651
5246.42	0.00877397	10.913	0.701562
5338.11	0.00451144	7.79617	0.438551
5585.23	0.00890521	15.278	0.722865
5726.28	0.00628681	11.365	0.59581
5783.57	0.00718389	9.17079	0.594621
5847.71	0.00553842	8.90416	0.476219
5955.7	0.00607391	10.8655	0.560309
6121.13	0.00788017	10.0796	0.620728
6586.23	0.00562415	8.4993	0.493212
6774.88	0.00447814	6.98149	0.444401
6966.9	0.00695869	12.3755	0.675145
7294.6	0.0125244	16.0822	1.02047
7462.67	0.00937928	13.3895	0.859638
7514.13	0.00689974	10.2439	0.726085
7558.71	0.0103747	12.1475	0.94189
7685.52	0.0119657	13.4401	0.935956
7867.24	0.0170004	16.9239	1.28638
8017.32	0.0102443	13.9768	0.864641
8162.87	0.0140089	14.8353	1.15215
8317.84	0.0154025	15.3944	1.16355
8504.8	0.0102146	14.6697	0.896647
8671.41	0.0132895	16.3667	1.03482
8911.95	0.0158791	18.2679	1.04314
9203.28	0.0227737	18.9692	1.26211
9382.82	0.0187975	19.3618	1.28298
9536.3	0.0321689	19.5273	1.50707
9684.96	0.0262141	19.4988	1.41863
9845.98	0.0213221	18.8616	1.32228
10057.7	0.0240087	17.7609	1.13061
10262.9	0.0163863	16.8364	1.25206
10381.8	0.030246	18.087	1.4308
10440.5	0.0475319	21.8552	1.83561
10599.1	0.0350741	21.7596	1.48446

## Sheet: Fig 4
Jeita Cave			Soreq Cave			Tianmen Cave			Sahiya Cave			Mawmluh Cave			Dongge Cave			Hoti Cave			ODP 723A			P178-15P
Age	d18O		Age	d18O		Age	d18O		Age	d18O		Age	d18O		Age	d18O		Age	d18O		Age	G.bulloides		Age	dDwax
yr BP	‰, VPDB		yr BP	‰, VPDB		yr BP	‰, VPDB		yr BP	‰, VPDB		yr BP	‰, VPDB		yr BP	‰, VPDB		yr BP	‰, VPDB		yr BP	%		yr BP	%
372	-5.6		0	-5.25		610.8	-14.047		-56.29	-8.51		3653	-5.98978		-16.5	-7.9		6026	-1.46		560	15		0	-128.9
376	-5.72		0.3	-5.3		617.6	-14.568		-55.58	-8.47		3659	-6.34279		1.7	-8.06		6029.9	-2.43		588	10		138	-128.3
380	-5.77		0.35	-5.05		624.4	-15.085		-54.86	-8.51		3665	-6.37135		20	-7.98		6033.9	-3.18		616	13		226	-133.6
383	-5.94		0.45	-5.42		631.2	-15.688		-53.41	-8.66		3671	-6.15679		38.2	-7.9		6037.8	-2.95		643	13		335	-133.6
387	-5.46		0.55	-5.62		638	-15.876		-52.68	-8.56		3677	-6.10715		56.5	-7.73		6041.7	-3.07		671	15		442	-138.1
391	-5.4		0.63	-5.75		644.8	-15.672		-51.94	-8.6		3683	-6.13871		91.3	-7.84		6045.6	-2.65		699	19		590	-134.6
395	-5.67		0.68	-5.51		651.6	-14.89		-51.2	-8.58		3689	-6.26523		93	-7.94		6049.7	-3.9		727	13		715	-130.8
399	-5.87		0.71	-5.49		658.4	-14.726		-50.45	-8.54		3695	-6.42027		94.7	-8.02		6053.6	-4.21		755	15		880	-133.5
403	-5.73		0.736	-5.43		665.2	-15.007		-49.7	-8.65		3701	-6.45645		96.5	-7.83		6057.5	-3.93		783	13		1002	-132.4
406	-5.61		0.765	-5.44		672	-15.217		-48.94	-8.53		3707	-6.47428		98.2	-7.85		6065.4	-3.84		810	13		1206	-129
410	-5.61		0.79	-5.29		678.8	-15.206		-48.18	-8.64		3713	-6.60048		99.9	-8.05		6071.2	-3.74		838	20		1468	-130.2
414	-5.77		0.82	-5.3		685.6	-15.556		-47.42	-8.52		3719	-6.73732		101.6	-7.86		6077.1	-3.95		866	23		1983	-134
418	-5.72		0.85	-5.32		692.4	-15.672		-46.65	-8.69		3725	-6.99665		103.4	-8.15		6083	-4.07		894	20		2265	-132.5
422	-5.67		0.91	-5.07		699.2	-15.595		-45.87	-8.72		3731	-7.16834		105.1	-8.21		6088.9	-3.93		922	13		2559	-134.3
426	-5.37		0.98	-5.2		706	-15.586		-44.31	-8.62		3737	-6.73841		106.8	-8.08		6094.8	-3.79		949	20		2965	-134.5
429	-5.56		1.13	-5.48		712.8	-15.62		-43.52	-8.65		3743	-6.38865		108.6	-8.03		6100.7	-4.28		977	14		3167	-135.6
433	-5.46		1.28	-5.5		719.6	-15.675		-42.73	-8.47		3749	-6.36652		110.3	-7.98		6106.6	-4.26		1005	12		3456	-132.1
437	-5.45		1.35	-5.55		726.4	-15.295		-41.93	-8.63		3755	-6.40171		112	-7.91		6112.5	-5.3		1019	13		3530	-133.2
441	-5.46		1.48	-5.48		733.2	-15.305		-41.13	-8.53		3761	-6.60556		113.8	-7.66		6118.4	-4.29		1033	9		3964	-121.8
445	-5.43		1.61	-5.37		740	-15.248		-40.33	-8.8		3767	-6.72348		115.5	-7.7		6124.2	-4.52		1047	10		4094	-134.6
449	-5.26		1.74	-5.33		746.8	-15.395		-39.52	-8.68		3773	-6.63736		117.2	-7.85		6130.1	-4.53		1062	11		4210	-129.2
452	-5.19		2	-5.31		753.6	-15.626		-38.7	-8.71		3779	-6.62688		119	-7.86		6136	-4.35		1076	11		4472	-144.4
456	-5.44		2.24	-5.36		760.4	-16.038		-37.89	-8.72		3785	-6.77542		120.7	-7.86		6141.9	-4.15		1090	14		4715	-134.5
460	-5.62		2.36	-5.42		767.2	-16.397		-37.06	-8.82		3791	-6.80855		122.4	-7.84		6147.8	-4.33		1104	15		4810	-135.9
464	-5.45		2.48	-5.39		774	-16.451		-36.24	-8.85		3797	-6.60692		124.1	-7.94		6153.7	-4.03		1118	16		4902	-138.9
470	-5.02		2.6	-5.6		780.8	-16.647		-35.41	-8.84		3803	-6.50655		125.9	-7.59		6159.6	-4.05		1175	11		4993	-136.2
476	-5.24		2.76	-5.56		787.6	-16.529		-34.58	-8.61		3809	-6.62538		127.6	-7.78		6165.5	-3.85		1231	13		5083	-137.5
482	-5.37		2.93	-5.51		794.4	-16.522		-32.9	-8.6		3815	-6.78259		129.3	-7.96		6171.4	-4.12		1288	10		5171	-141.2
487	-5.31		3.1	-5.62		801.2	-16.477		-32.06	-8.78		3821	-7.0387		131.1	-7.95		6177.2	-4.82		1330	10		5387	-141.3
493	-5.41		3.2	-5.41		808	-16.414		-31.21	-8.88		3827	-7.19012		132.8	-8.1		6183.1	-4.87		1515	5		5595	-147.4
499	-5.5		3.3	-5.45		814.8	-16.014		-30.36	-8.72		3833	-6.97426		134.5	-7.99		6189	-4.64		1663	9		5788	-140.9
505	-5.53		3.4	-5.4		821.6	-15.994		-29.51	-8.84		3839	-6.78187		136.3	-7.68		6194.9	-4.48		1810	7		5965	-142
517	-5.2		3.5	-5.33		828.4	-15.834		-28.65	-8.81		3845	-6.72636		138	-7.88		6200.8	-4.54		1958	8		6098	-148.6
523	-5.28		3.54	-5.49		835.2	-15.728		-26.92	-8.74		3851	-6.67289		139.7	-7.75		6206.7	-4.69		2032	14		6230	-140.2
528	-5.34		3.58	-5.39		842	-15.801		-26.05	-8.86		3857	-6.65337		141.5	-7.86		6212.6	-5.07		2180	9		6651	-147.7
534	-5.49		3.62	-5.28		848.8	-15.88		-25.18	-8.95		3863	-6.63385		143.2	-7.96		6218.5	-5.23		2254	11		7085	-141.8
540	-5.5		3.66	-5.26		855.6	-15.836		-24.31	-8.87		3869	-6.66387		144.9	-8.36		6224.4	-4.53		2421	9		7719	-143.6
546	-5.23		3.72	-5.51		862.4	-15.923		-23.43	-8.79		3875	-6.69615		146.6	-8.08		6230.2	-4.5		2587	11		8527	-143.6
552	-5.34		3.78	-5.55		869.2	-15.993		-22.55	-8.69		3881	-6.68006		148.4	-7.66		6236.1	-4.72		2754	8		9331	-148.1
558	-5.41		3.8	-5.52		876	-16.288		-21.67	-8.78		3887	-6.65542		150.1	-7.98		6242	-4.99		2879	13		9739	-142
563	-5.75		3.82	-5.37		882.8	-16.226		-20.78	-8.76		3893	-6.16823		151.8	-7.97		6247.9	-5.16		3087	14		9955	-148
569	-5.6		3.86	-5.4		889.6	-16.162		-19.89	-8.88		3899	-5.51795		155.3	-7.71		6253.8	-5.07		3254	12		10121	-142.5
575	-5.43		3.88	-5.24		896.4	-16.212		-19	-8.85		3905	-4.86767		158.8	-7.75		6259.7	-5.64		3420	7		10225	-142.9
582	-5.55		3.9	-5.23		903.2	-16.14		-18.1	-8.94		3911	-4.62719		165.7	-7.79		6265.6	-5.82		3587	14		10319	-143.4
584	-5.52		3.92	-5.35		910	-17.015		-17.2	-8.94		3917	-4.59303		169.1	-8.18		6271.5	-5.77		3753	13		10675	-141.1
585	-5.34		3.94	-5.31		916.8	-16.782		-16.3	-8.87		3923	-4.70436		172.6	-8.08		6277.4	-5.71		3918	11		10962	-137.3
586	-5.47		3.96	-5.37		923.6	-17.101		-15.4	-9		3929	-4.72349		176.1	-7.88		6283.2	-5.67		4084	15		11318	-123.7
589	-5.6		3.98	-5.25		930.4	-16.835		-14.49	-9.22		3935	-5.45048		179.5	-8.44		6289.1	-5.56		4249	12		11478	-130.6
592	-5.49		4.015	-5.34		937.2	-16.011		-13.59	-9.29		3941	-5.78695		183	-8.04		6295	-5.4		4456	10		11645	-128.1
594	-5.67		4.03	-5.36		944	-15.09		-12.67	-9.13		3947	-4.83511		187	-8.17		6300.9	-5.55		4622	17		11813	-125
597	-5.51		4.045	-5.36		950.8	-14.432		-11.76	-9.05		3953	-4.55882		191	-8.29		6306.8	-5.47		4766	16		11984	-125.2
600	-5.72		4.06	-5.47		950.8	-14.432		-10.85	-9.17		3959	-4.75681		195	-7.97		6312.7	-5.68		4957	12		12157	-126
602	-5.7		4.075	-5.49		--	--		-9.93	-9.08		3965	-5.08371		199	-7.85		6318.6	-5.68		5149	19		12579	-129.3
605	-5.67		4.1	-5.42		4147.8	-16.764		-9.01	-9.06		3971	-4.68298		203	-7.78		6324.5	-5.55		5340	15		12970	-137.5
608	-5.84		4.115	-5.52		4150.6	-15.757		-8.08	-9.13		3977	-4.6145		207	-7.72		6330.4	-5.43		5580	15		13296	-133.3
610	-5.69		4.13	-5.42		4153.5	-15.432		-7.16	-9.15		3983	-4.71053		211	-7.78		6336.2	-5.56		5723	12		13585	-131.4
613	-5.43		4.145	-5.33		4156.4	-15.666		-6.23	-8.88		3989	-4.85025		215	-8.09		6342.1	-5.57		5915	12		13937	-122.1
615	-5.7		4.16	-5.31		4159.3	-15.739		-5.3	-8.89		3995	-4.69317		219	-8.01		6348	-5.53		6010	15		14430	-123.4
618	-5.56		4.175	-5.2		4162.2	-15.85		-4.37	-8.97		4001	-4.70768		223	-8.05		6353.9	-4.89		6202	17		14761	-132.9
620	-5.71		4.19	-5.39		4165	-16.246		-3.44	-9.01		4007	-4.70741		227	-7.85		6359.8	-4.7		6419	16		15232	-114.3
622	-5.87		4.2	-5.39		4167.9	-16.324		-2.5	-8.96		4013	-4.70786		231	-8.12		6365.7	-5.13		6636	18		15768	-110.4
624	-5.82		4.235	-5.52		4170.8	-16.266		-1.56	-9.02		4019	-4.84266		235	-7.9		6371.6	-5.41		6853	21		16286	-112.1
627	-6.01		4.25	-5.52		4173.7	-16.11		-0.62	-9.03		4025	-4.88633		239	-8.03		6377.5	-5.45		7070	17		16675	-109.2
629	-5.86		4.265	-5.5		4176.6	-16.02		0.32	-9.07		4031	-4.65784		243	-8		6383.4	-5.5		7287	18		17319	-110.4
631	-5.92		4.28	-5.5		4179.5	-15.989		1.26	-9.2		4037	-4.45634		247	-7.98		6389.2	-5.5		7504	21		17825	-116.3
633	-5.83		4.295	-5.52		4182.3	-16.087		2.21	-9.12		4043	-4.48412		251	-8.12		6395.1	-5.31		7721	20		18190	-119.7
636	-5.7		4.31	-5.51		4185.2	-16.192		3.15	-9.09		4049	-4.51191		255	-8.05		6401	-5.24		7938	23		18468	-115.8
638	-5.85		4.32	-5.54		4188.1	-16.376		4.1	-9.14		4055	-4.89794		259	-7.99		6406.9	-4.88		8025	18		19225	-121.6
640	-5.85		4.35	-5.66		4193.9	-16.57		5.05	-9.2		4061	-5.30266		263	-8.1		6412.8	-5.19		8112	19		21495	-115.2
642	-5.63		4.38	-5.82		4199.6	-16.635		6	-9.14		4067	-5.69204		267	-8.03		6418.7	-5.62		8199	15		24455	-118.8
649	-5.54		4.41	-5.79		4205.4	-16.533		6.95	-9.13		4073	-5.89065		271	-7.72		6428.2	-4.75		8286	21		25794	-114.6
651	-5.59		4.44	-5.6		4211.1	-16.341		7.91	-9.14		4079	-5.67964		275	-7.83		6437.7	-5.08		8373	20		26890	-115.1
654	-5.46		4.47	-5.63		4216.9	-16.336		8.86	-9.01		4085	-5.46863		279	-7.63		6447.1	-4.87		8461	24		27622	-117.4
656	-5.58		4.5	-5.5		4222.7	-16.402		9.82	-9.07		4091	-5.6693		283	-7.86		6456.6	-5.15		8548	18		28251	-116.7
658	-5.64		4.53	-5.58		4228.4	-16.793		10.78	-9.11		4097	-5.86762		287	-7.93		6466.1	-4.57		8635	25		28794	-116.3
660	-5.86		4.56	-5.78		4234.2	-17.177		11.74	-9.06		4103	-5.77567		291	-8.04		6475.6	-4.84		8722	25		29279	-117.1
663	-5.8		4.59	-5.84		4240	-17.49		12.7	-9.04		4109	-5.42858		295	-7.93		6485.1	-4.69		8809	29		29730	-121
665	-5.54		4.62	-5.98		4245.7	-17.192		13.66	-8.87		4115	-5.33358		299	-8.09		6494.5	-4.95		8896	18		30165	-120.4
668	-5.35		4.65	-6.12		4251.5	-16.815		14.62	-9.06		4121	-5.7095		303	-7.89		6504	-4.74		8983	15		30608	-119.1
671	-5.35		4.7	-6		4257.2	-16.785		15.58	-9.05		4127	-6.11352		307	-8		6513.5	-4.75		9070	18		31070	-118.4
673	-5.84		4.74	-6.04		4263	-16.365		16.55	-8.97		4133	-6.0102		311	-7.96		6523	-5.13		9157	19		31942	-122.2
676	-5.71		4.775	-6.02		4268.8	-16.308		17.51	-8.92		4139	-5.44122		315	-7.96		6532.5	-4.94		9244	15		32366	-120.9
679	-5.43		4.8	-5.81		4274.5	-16.197		18.48	-9.04		4145	-5.49573		319	-7.57		6541.9	-5.29		9353	20		32810	-123.1
682	-5.61		4.81	-5.8		4280.3	-16.474		19.44	-8.93		4151	-5.70295		323	-7.75		6551.4	-4.77		9419	12		33815	-124.8
685	-5.79		4.83	-5.88		4286	-16.734		20.41	-8.83		4157	-6.1838		327	-7.9		6560.9	-4.59		9506	14		34465	-124.7
688	-5.49		4.84	-5.74		4291.8	-17.018		21.38	-8.76		4163	-6.11392		331	-7.8		6570.4	-5.18		9593	15		35210	-123.6
690	-5.52		4.85	-5.9		4297.6	-17.077		22.35	-8.66		4169	-5.83816		335	-7.73		6579.9	-4.99		9680	18		36812	-127.4
693	-5.09		4.87	-5.89		4303.3	-16.468		23.32	-8.73		4175	-5.72546		339	-7.76		6589.4	-5.02		9789	19		37533	-123.3
696	-5.4		4.88	-5.87		4306.2	-16.831		24.29	-8.76		4181	-5.90957		343	-7.75		6598.8	-4.9		9854	27		38145	-123.8
699	-5.03		4.89	-5.83		4309.1	-17.037		25.26	-8.71		4187	-5.84902		347	-7.37		6608.3	-5.01		9951	25		38685	-124.7
702	-5.26		4.9	-5.5		4312	-17.145		26.23	-8.79		4193	-5.71293		351	-7.63		6617.8	-5		10049	27		39170	-126.5
710	-5.71		4.91	-5.19		4314.9	-17.018		27.2	-8.83		4199	-5.68069		355	-7.73		6627.3	-5.04		10146	23		39630	-126.1
717	-5.68		4.925	-5.25		4317.7	-17.383		28.17	-8.81		4205	-5.70609		359	-7.24		6636.8	-5.09		10268	21		40066	-126.5
724	-5.54		4.94	-5.36		4320.6	-17.425		29.14	-8.75		4211	-5.17893		363	-7.47		6646.2	-4.92		10341	16
737	-5.51		4.955	-5.35		4323.5	-17.307		31.09	-8.61		4217	-5.58425		367	-7.69		6655.7	-5.01		10439	12
744	-5.44		4.97	-5.77		4326.4	-17.117		32.07	-8.58		4223	-5.59915		371	-7.86		6665.2	-5.04		10536	17
751	-5.56		4.985	-5.5		4329.3	-16.985		33.08	-8.66		4229	-5.74759		375	-7.82		6674.7	-5.13		10585	16
758	-5.53		5	-5.5		4332.1	-16.923		34.11	-8.68		4235	-5.87138		379	-7.84		6684.2	-4.71		10682	16
765	-5.45		5.015	-5.54		4335	-16.815		35.17	-8.57		4241	-5.72878		383	-7.7		6693.6	-4.69		10780	15
779	-5.53		5.045	-5.87		4337.9	-16.938		36.24	-8.67		4247	-5.64984		387	-7.92		6703.3	-4.89		10877	22
785	-5.38		5.06	-5.96		4340.8	-16.658		37.33	-8.53		4253	-5.57171		391	-8.01		6711	-5.15
792	-5.37		5.078	-5.6		4343.7	-16.836		38.44	-8.61		4259	-5.58681		403.2	-7.38		6718.6	-4.99
799	-5.16		5.096	-5.59		4346.5	-16.83		39.56	-8.49		4265	-5.73337		415.3	-7.62		6726.3	-4.85
806	-5.39		5.114	-5.84		4349.4	-16.753		40.7	-8.59		4271	-5.87993		427.5	-7.65		6733.9	-4.93
813	-5.12		5.15	-5.22		4352.3	-17.128		41.85	-8.61		4277	-5.78621		439.7	-7.53		6741.6	-5.37
820	-5.17		5.168	-5.22		4355.2	-16.985		43.02	-8.68		4283	-5.68563		451.8	-7.62		6749.3	-4.88
827	-5.29		5.186	-4.53		4358.1	-16.675		44.19	-8.41		4289	-5.66334		464	-7.46		6756.9	-5.03
833	-5.29		5.206	-5.08		4361	-16.787		45.38	-8.43		4295	-5.75505		476.2	-7.74		6764.6	-5.29
840	-5.34		5.226	-6.1		4363.8	-16.719		46.57	-8.43		4301	-5.60389		488.3	-7.52		6772.2	-5.05
847	-5.07		5.246	-6.04		4366.7	-16.616		48.98	-8.42		4307	-5.34664		500.5	-7.72		6779.9	-4.86
1137	-5.27		5.266	-5.52		4369.6	-16.675		50.19	-8.39		4313	-6.23642		512.6	-7.57		6787.5	-3.93
1147	-5.31		5.286	-5.68		4372.2	-16.653		51.41	-8.41		4319	-6.44335		524.8	-7.58		6795.2	-4.43
1158	-5.09		5.306	-5.33		4375.1	-16.664		52.62	-8.38		4325	-6.40227		537	-7.75		6802.8	-4.65
1168	-5.01		5.326	-5.29		4378	-16.774		53.84	-8.4		4331	-6.5882		549.1	-7.59		6810.5	-4.78
1178	-5.01		5.346	-5.36		4380.8	-16.794		55.06	-8.4		4337	-6.54817		561.3	-8.04		6818.2	-4.97
1189	-5.17		5.366	-5.57		4383.7	-16.9		56.27	-8.4		4343	-6.21244		573.5	-7.9		6825.8	-5.03
1199	-5.04		5.39	-5.7		4386.6	-16.948		57.48	-8.46		4349	-6.3976		585.6	-7.93		6833.5	-5.1
1209	-4.95		5.436	-5.88		4389.5	-16.966		58.69	-8.38		4355	-6.56616		610	-7.9		6841.1	-5.13
1220	-5		5.496	-5.82		4392.4	-17.096		59.89	-8.47		4361	-6.40062		634.3	-7.97		6848.8	-5.3
1230	-5.12		5.576	-5.73		4395.2	-16.965		61.09	-8.56		4367	-6.23509		646.4	-7.79		6856.4	-5.32
1240	-4.91		5.676	-6		4398.1	-16.942		62.27	-8.52		4373	-6.06955		658.6	-8.04		6864.1	-4.17
1251	-5.05		5.776	-5.89		4401	-17.224		64.61	-8.46		4379	-5.84966		670.8	-7.68		6871.7	-5.03
1261	-4.98		5.976	-5.64		4403.9	-17.334		65.77	-8.68		4385	-5.67639		682.9	-7.78		6879.4	-4.84
1271	-4.86		6.1	-5.7		4406.8	-17.253		66.91	-8.57		4391	-5.62547		695.1	-7.13		6887.1	-4.7
1282	-4.9		6.2	-5.9		4409.6	-17.106		68.03	-8.66		4397	-5.58559		707.3	-7.94		6894.7	-5.19
1292	-4.86		6.3	-6.09		4412.5	-16.982		69.14	-8.68		4403	-5.59135		731.6	-7.6		6902.4	-5.4
1302	-4.77		6.4	-5.72		4415.4	-16.942		70.23	-8.79		4409	-5.99978		792.4	-7.06		6910	-5.54
1313	-4.82		6.5	-5.58		4418.3	-16.951		71.31	-8.79		4415	-6.34583		853.2	-7.53		6917.7	-5.44
1323	-4.93		6.6	-5.57		4421.2	-16.849		73.39	-8.82		4421	-6.08748		914	-7.61		6925.3	-5.36
1333	-4.93		6.7	-5.55		4424	-16.945		74.4	-8.71		4427	-6.32161		958.5	-7.77		6933	-6.02
1344	-4.94		6.8	-5.74		4426.9	-16.842		75.39	-8.86		4433	-6.69352		1003	-7.56		6940.6	-5.97
1354	-5.06		6.9	-5.31		4429.8	-16.988		76.35	-8.87		4457	-6.08477		1023.8	-7.45		6948.3	-5.89
1365	-4.97		7	-5.98		4433	-16.957		77.3	-8.86		4463	-5.86242		1044.6	-7.21		6956	-6.13
1375	-5.03		7.1	-6.01		4435.9	-16.987		78.25	-8.84		4469	-6.15108		1065.4	-7.46		6963.6	-5.4
1385	-5		7.2	-6.02		4438.7	-16.802		79.19	-8.68		4475	-6.28819		1086.1	-7.56		6971.3	-5.46
1396	-5.01		7.32	-6.32		4441.6	-17.013		80.14	-8.7		4481	-5.9011		1106.9	-7.91		6978.9	-5.27
1406	-4.97		7.54	-6.45		4444.5	-17.456		81.09	-8.71		4487	-6.21761		1127.7	-7.73		6986.6	-5.31
1416	-5.04		7.63	-6.58		4447.4	-17.908		82.03	-8.59		4493	-6.61092		1148.5	-7.61		6994.2	-5.16
1427	-4.97		7.72	-6.01		4450.3	-17.632		82.98	-8.64		4499	-6.21248		1169.3	-7.74		7001.9	-5.61
1437	-5.04		7.91	-6.26		4453.1	-17.452		83.93	-8.88		4505	-6.18253		1190.1	-7.48		7009.5	-5.2
1447	-5.02		8.01	-6.12		4456	-17.339		84.87	-8.72		4511	-6.45733		1210.9	-7.74		7017.2	-5.31
1458	-5.09		8.1	-5.54		4458.9	-17.264		85.81	-8.72		4517	-6.23002		1231.6	-7.63		7024.9	-5.5
1468	-5.06		8.175	-6.16		4461.8	-16.988		86.76	-8.77		4523	-5.87855		1252.4	-7.4		7032.5	-5.14
1478	-4.94		8.23	-6.08		4464.7	-16.998		87.7	-8.75		4529	-6.05181		1273.2	-7.73		7040.2	-5.14
1489	-5		8.27	-5.86		4467.5	-16.896		88.64	-8.59		4535	-6.20363		1294	-7.31		7047.8	-5.43
1499	-4.97		8.305	-5.96		4470.4	-16.907		89.59	-8.7		4541	-6.30416		1327.6	-7.54		7055.5	-5.16
1509	-5.04		8.32	-5.97		4473.3	-17.1		90.53	-8.39		4547	-6.47649		1361.3	-7.77		7063.1	-5.24
1531	-5.12		8.34	-5.98		4476.2	-17.133		91.47	-8.55		4553	-6.65092		1394.9	-7.71		7070.8	-5.37
1554	-5.15		8.34	-6.36		4479.1	-17.19		92.41	-8.41		4559	-6.18811		1428.6	-7.69		7078.4	-5.41
1576	-5.32		8.355	-6.12		4482	-17.36		93.35	-8.37		4565	-6.07199		1494.3	-7.54		7086.1	-4.95
1598	-5.15		8.37	-6.32		4484.8	-17.644		94.28	-8.46		4571	-6.13353		1581.6	-7.69		7094.9	-4.82
1620	-5.27		8.4055	-6.21		4487.7	-18.055		95.22	-8.51		4577	-6.08935		1668.9	-7.6		7103.8	-4.14
1642	-5.07		8.41	-6.29		4490.6	-17.743		97.09	-8.48		4583	-6.07664		1756.2	-7.28		7112.6	-5.42
1664	-5.02		8.415	-6.43		4493.5	-17.546		98.02	-8.52		4589	-6.20533		1843.5	-7.78		7121.4	-5.48
1686	-4.93		8.42	-6.55		4496.4	-17.339		98.95	-8.47		4595	-6.25934		2070.4	-6.93		7130.3	-4.57
1709	-5.09		8.425	-6.06		4499.2	-17.388		99.88	-8.66		4601	-6.2033		2088	-7.61		7139.1	-4.91
1712	-5.18		8.43	-6.13		4502.1	-17.008		100.81	-8.62		4607	-6.32494		2107.6	-7.36		7147.9	-5.17
1716	-5.09		8.435	-6.14		4505	-16.681		101.74	-8.66		4613	-6.4194		2127.2	-7.35		7156.8	-5.1
1719	-5.2		8.44	-6.12		4507.9	-16.528		102.67	-8.71		4619	-6.19604		2146.8	-7.19		7165.6	-4.94
1722	-5.31		8.445	-6		4510.8	-16.521		103.6	-8.65		4625	-6.2082		2166.4	-7.28		7174.4	-5.21
1726	-5.01		8.45	-6.03		4513.6	-16.492		104.52	-8.74		4631	-6.29553		2186	-7.14		7183.3	-4.3
1747	-4.96		8.455	-6.22		4516.5	-16.689		105.44	-8.76		4637	-6.16259		2205.6	-7.34		7192.1	-5.21
1767	-4.91		8.46	-6.1		4519.4	-16.739		106.36	-8.86		4643	-6.05554		2225.2	-7.75		7200.9	-4.86
1788	-5.05		8.465	-6.27		4522.3	-16.781		107.28	-8.77		4649	-6.05453		2244.8	-7.61		7209.8	-5.34
1809	-4.92		8.47	-6.47		4525.2	-16.857		108.2	-8.86		4655	-6.03418		2264.3	-7.4		7218.6	-5.31
1829	-4.96		8.48	-6.16		4528	-17.31		109.12	-8.77		4661	-6.0034		2283.9	-7.76		7227.4	-5.31
1850	-4.94		8.49	-6.08		4530.9	-17.558		110.03	-8.82		4667	-6.03168		2303.5	-7.71		7236.3	-4.79
1871	-5.13		8.5	-6.14		4533.8	-17.868		110.94	-8.79		4673	-6.06323		2323.1	-7.66		7245.1	-5.13
1891	-4.96		8.51	-6.14		4536.7	-17.689		111.86	-8.76		4679	-6.1102		2342.7	-7.66		7262.8	-4.98
1912	-4.87		8.52	-6.03		4539.6	-17.685		112.76	-8.99		4685	-6.13903		2362.3	-7.56		7270.6	-4.71
1932	-5.25		8.535	-6.18		4542.5	-17.539		113.67	-8.77		4691	-6.16479		2381.9	-7.6		7278.5	-4.15
1953	-5.07		8.55	-6.2		4545.3	-17.426		114.58	-8.78		4697	-6.22038		2401.5	-7.21		7286.3	-5.13
1974	-4.97		8.565	-5.84		4548.2	-17.417		116.38	-8.77		4703	-6.34348		2421.1	-7		7294.2	-4.61
1994	-5.02		8.58	-5.77		4551.1	-17.192		117.28	-8.49		4709	-6.51721		2440.7	-8.11		7302	-4.5
2015	-5.1		8.6	-5.72		4554	-16.993		118.18	-8.68		4715	-6.61802		2460.3	-6.76		7309.9	-4.18
2022	-4.89		8.62	-5.74		4556.9	-17.518		119.07	-8.57		4721	-6.64746		2479.8	-6.75		7317.7	-4.79
2030	-4.91		8.64	-5.67		4559.7	-18.262		119.97	-8.75		4727	-6.62575		2499.4	-6.64		7325.6	-4.59
2037	-5.08		8.67	-6.23		4562.6	-17.181		120.86	-8.68		4733	-6.54495		2519	-6.75		7333.4	-4.69
2044	-5.18		8.71	-6.04		4565.5	-16.383		121.75	-8.78		4739	-6.30797		2524.1	-6.96		7341.3	-5.13
2066	-5.02		8.76	-6		4568.4	-16.147		122.63	-8.56		4745	-6.49045		2529.3	-6.69		7349.1	-5.13
2087	-5.1		8.82	-5.93		4571.3	-16.355		123.52	-8.63		4751	-6.69329		2534.4	-6.72		7357	-5.07
2109	-4.99		8.9	-5.67		4574.1	-16.829		124.4	-8.66		4757	-6.49092		2539.5	-6.71		7364.8	-4.91
2130	-5.02		9	-6.04		4577	-16.737		125.28	-8.52		4763	-6.43927		2544.7	-7.26		7372.7	-4.66
2135	-5.08		9.14	-5.92		4579.9	-16.617		126.15	-8.41		4769	-6.47506		2549.8	-7.36		7380.5	-4.77
2139	-5.07		9.34	-5.66		4582.8	-16.777		127.03	-8.33		4775	-6.19378		2555	-7.35		7388.4	-5
2144	-5		9.59	-6.08		4585.7	-16.938		127.9	-8.43		4781	-5.94032		2560.1	-7.46		7396.2	-5.35
2148	-5.19		9.89	-6.02		4588.5	-16.741		128.77	-8.39		4787	-6.04309		2565.3	-7.6		7404.1	-5.34
2152	-5		10.24	-5.98		4591.4	-16.56		129.64	-8.64		4793	-6.08271		2570.4	-7.25		7411.9	-5.07
2157	-5.09		10.59	-5.75		4594.3	-16.376		130.5	-8.61		4799	-6.02229		2575.5	-7.37		7419.8	-5.29
2161	-5.3		10.99	-5.47		4600.1	-16.388		131.36	-8.43		4805	-6.31442		2580.7	-7.76		7427.7	-4.67
2166	-5.07		11.1	-5.18		4605.8	-16.14		132.22	-8.63		4811	-6.57582		2585.8	-7.8		7435.5	-5.34
2170	-5.2		11.2	-4.48		4611.6	-16.428		133.07	-8.65		4817	-6.25094		2591	-7.53		7443.4	-4.69
2175	-4.99		11.42	-4.49		4617.4	-16.88		133.93	-8.63		4823	-6.12085		2596.1	-7.35		7451.2	-4.64
2179	-5.02		11.94	-4.27		4623.1	-17.126		135.62	-8.48		4829	-6.08538		2601.3	-7.37		7459.1	-4.66
2183	-5.01					4628.9	-17.172		136.47	-8.5		4835	-6.08135		2606.4	-8.32		7466.9	-4.96
2188	-5.07					4634.6	-17.28		137.31	-8.84		4841	-6.10237		2611.5	-7.39		7474.8	-5.35
2192	-4.86					4640.4	-17.253		138.14	-8.29		4847	-6.09185		2616.7	-7.67		7482.6	-5.3
2197	-4.77					4646.2	-17.207		139.81	-8.36		4853	-5.71323		2621.8	-7.86		7498.3	-5.14
2221	-4.92					4651.9	-17.052		140.64	-8.39		4859	-5.69106		2627.1	-7.79		7507.2	-5.39
2246	-4.79					4657.7	-16.949		141.46	-8.27		4865	-5.74552		2652.8	-7.49		7516	-5.11
2270	-4.92					4663.5	-16.879		142.28	-8.36		4871	-5.7649		2678.5	-7.67		7524.8	-5
2295	-4.87					4669.2	-16.751		143.1	-8.54		4877	-5.54569		2704.2	-7.42		7533.7	-4.93
2320	-5					4675	-16.767		143.92	-8.52		4883	-5.79626		2729.9	-6.88		7542.5	-5.42
2344	-4.99					4680.7	-16.609		144.73	-8.51		4889	-6.15945		2755.6	-6.7		7551.3	-5.59
2369	-5					4686.5	-17.051		145.53	-8.33		4895	-6.05745		2781.2	-7.36		7560.2	-5.36
2393	-5.06					4692.3	-17.625		146.34	-8.58		4901	-6.03315		2832.6	-7.83		7569	-5.57
2418	-4.97					4698	-17.785		147.14	-8.47		4907	-6.18213		2896.9	-7.91		7577.8	-5.46
2442	-4.98					4703.8	-17.896		147.94	-8.42		4913	-6.11871		2961.1	-7.39		7586.7	-5.22
2467	-4.88					4709.5	-17.951		148.73	-8.17		4919	-5.96218		3025.4	-7.41		7595.5	-5.19
2491	-4.93					4715.3	-18.088		149.52	-8.91		4925	-6.19264		3089.6	-7.12		7604.3	-5.5
2516	-5.17					4721.1	-18.123		150.3	-8.47		4931	-6.32762		3153.8	-7.23		7613.2	-5.03
2541	-5.13					4726.8	-18.026		151.09	-8.88		4937	-6.13576		3217.6	-7.44		7622	-5.17
2565	-5.18					4732.6	-17.63		151.86	-8.85		4943	-6.20747		3330.4	-7.28		7630.8	-5.59
2590	-5.06					4738.4	-17.498		152.64	-8.74		4949	-6.30607		3443.2	-7.45		7639.7	-5.52
2614	-5.12					4744.1	-17.309		153.41	-8.77		4955	-6.15715		3556	-8.59		7648.5	-5.95
2639	-5.05					4749.9	-17.377		154.18	-8.72		4961	-6.21843		3631.2	-8.27		7657.3	-5.77
2663	-4.91					4755.6	-17.348		154.94	-8.85		4967	-6.42523		3649.2	-8.1		7666.2	-5.41
2688	-4.93					4761.4	-17.664		155.7	-9.13		4973	-6.35925		3667.2	-7.74		7675	-5.59
2712	-5.05					4767.2	-17.778		156.45	-8.83		4979	-6.26346		3685.2	-7.85		7683.8	-5.66
2736	-4.89					4772.9	-17.841		157.2	-8.97		4985	-6.44591		3703.2	-7.73		7692.7	-5.2
2760	-5.11					4778.7	-18.054		157.95	-8.77		4991	-6.49742		3721.1	-7.8		7701.5	-4.97
2785	-4.89					4784.5	-17.894		158.69	-8.77		4997	-6.2961		3739.1	-8.02		7710.3	-5.65
2809	-5.1					4790.2	-17.782		159.43	-8.62		5003	-6.42184		3757.1	-8.29		7719.2	-4.99
2815	-4.96					4796	-17.502		160.16	-8.76		5009	-6.53865		3775.1	-8.08		7728	-5.03
2821	-5					4801.7	-17.557		161.61	-8.34		5015	-6.41903		3793.1	-8.08		7736.8	-5.4
2827	-4.93					4807.5	-17.483		162.33	-8.32		5021	-6.48534		3811	-8.16		7745.7	-5.9
2832	-5.04					4813.3	-17.545		163.05	-8.32		5027	-6.62558		3829	-8.48		7754.5	-5.68
2838	-5.04					4819	-17.607		163.76	-8.29		5033	-6.41844		3847	-8.04		7763.3	-5.72
2844	-5.06					4824.8	-17.679		164.47	-8.17		5039	-6.27566		3865	-8		7771.4	-4.52
2850	-4.82					4830.5	-17.726		165.17	-8.46		5045	-6.4062		3883	-8.46		7779.5	-4.35
2856	-4.96					4836.3	-17.946		165.87	-8.35		5051	-6.46971		3901	-7.88		7787.5	-4.68
2862	-4.88					4842.1	-18.296		166.56	-8.6		5057	-6.45722		3918.9	-8.05		7795.6	-5.21
2868	-4.94					4847.8	-18.688		167.93	-8.63		5063	-6.56549		3936.9	-8.15		7803.7	-5.19
2874	-4.91					4853.6	-18.585		168.61	-8.71		5069	-6.63465		3954.9	-8.25		7811.7	-5.44
2880	-4.77					4859.4	-18.037		169.95	-8.62		5075	-6.41116		3972.9	-8.16		7819.8	-5.28
2886	-4.85					4865.1	-17.877		170.61	-8.69		5081	-6.4696		3990.9	-8.2		7827.9	-5.4
2892	-4.7					4870.9	-18.068		171.27	-8.81		5087	-6.60142		4008.9	-8.15		7835.9	-5.38
2897	-4.98					4876.6	-18.177		172.58	-8.7		5093	-6.25804		4030.4	-8.21		7844	-5.41
2903	-4.94					4882.4	-18.261		173.22	-8.79		5099	-6.09668		4045.1	-8.31		7852.1	-5.38
2909	-4.93					4888.2	-18.161		173.86	-8.93		5105	-6.25641		4049.4	-8.18		7860.1	-5.76
2917	-4.95					4893.9	-18.09		174.49	-8.97		5111	-6.19661		4053.7	-8.38		7868.2	-5.38
2926	-4.77					4899.7	-18.022		175.12	-8.88		5117	-5.95577		4057.9	-8.12		7876.3	-5.61
2934	-4.73					4905.5	-17.975		175.74	-8.84		5123	-5.96679		4062.2	-8.13		7884.3	-5.62
2942	-5.18					4911.2	-18.042		176.36	-8.86		5129	-5.97119		4066.5	-8.38		7892.4	-5.49
2950	-4.98					4917	-17.98		176.97	-8.98		5135	-5.94194		4070.8	-8		7900.5	-5.7
2958	-5.06					4922.7	-17.95		177.57	-8.99		5141	-5.93244		4075	-8.38		7908.5	-5.59
2969	-4.89					4928.5	-17.984		178.17	-9.03		5147	-5.92695		4079.3	-8.2		7916.6	-5.27
2980	-5.32					4934.3	-18.076		178.76	-8.95		5153	-5.86232		4083.6	-8.34		7924.7	-5.42
2990	-5.44					4940	-17.913		179.35	-9.15		5159	-5.96047		4087.9	-8.34		7932.7	-5.23
3001	-5.45					4945.8	-18.271		179.92	-9.03		5165	-6.2416		4092.1	-8.13		7940.8	-5.17
3012	-5.43					4951.5	-18.496		180.5	-8.94		5171	-6.2784		4096.4	-8.39		7948.9	-5
3022	-5.38					4957.3	-18.648		181.06	-8.93		5177	-6.12903		4100.7	-8.18		7950.3	-4.9
3033	-5.4					4963.1	-18.728		181.63	-9.03		5183	-6.53858		4105	-8.56		7950.9	-5.23
3044	-5.41					4968.8	-18.878		182.18	-8.89		5189	-6.87103		4109.2	-8.21		7951.5	-4.64
3054	-5.45					4974.6	-18.923		183.27	-8.87		5195	-6.5312		4113.5	-8.63		7952.1	-4.29
3065	-5.42					4980.4	-19.21		183.81	-8.98		5201	-6.4994		4117.8	-8.11		7952.6	-4.79
3076	-5.43					4986.1	-19.559		184.35	-8.89		5207	-6.5723		4126.3	-8.14		7953.3	-4.24
3086	-5.3					4991.9	-18.541		184.87	-8.96		5213	-6.62938		4134.9	-8.38		7953.9	-4.71
3097	-5.38					4997.6	-18.73		185.4	-8.86		5219	-6.6205		4143.4	-8.28		7954.6	-4.83
3108	-5.32					5003.4	-18.518		185.91	-8.9		5225	-6.49271		4152	-7.7		7955.2	-4.74
3122	-5.2					5006.3	-18.421		186.43	-8.84		5231	-6.35472		4175.5	-7.95		7955.9	-4.8
3136	-5.26					5009.2	-18.273		186.93	-8.91		5237	-6.18872		4199	-8.47		7956.5	-4.82
3150	-5.39					5012	-18.111		187.44	-8.93		5243	-6.19428		4222.4	-8.41		7957.2	-5.08
3164	-5.32					5014.9	-17.984		187.94	-8.83		5249	-6.22296		4245.9	-7.92		7957.8	-4.93
3179	-5.42					5017.8	-18.065		188.43	-8.87		5255	-6.00849		4272.9	-8.18		7958.5	-5.28
3193	-5.43					5020.7	-18.204		188.92	-8.73		5261	-5.90566		4305.3	-8.51		7959.1	-5.55
3207	-5.48					5023.6	-17.767		189.4	-8.78		5267	-6.08354		4337.7	-8.62		7959.8	-5.35
3221	-5.5					5026.5	-18.04		189.89	-8.75		5273	-6.12292		4370	-8.59		7960.4	-5.27
3236	-5.46					5029.3	-17.941		190.36	-8.82		5279	-5.78125		4402.4	-8.3		7961.1	-4.51
3250	-5.45					5032.2	-18.97		190.84	-8.85		5285	-5.83213		4434.8	-8.49		7961.7	-4.84
3264	-5.3					5035.1	-18.609		191.3	-8.79		5291	-5.95549		4467.1	-8.5		7962.4	-4.78
3278	-5.37					5038	-18.68		191.77	-8.76		5297	-5.97707		4499.5	-7.57		7963	-4.99
3293	-5.5					5040.9	-18.273		192.69	-8.68		5303	-5.92107		4531.9	-8.48		7963.6	-5.05
3307	-5.55					5043.7	-17.342		193.14	-8.65		5309	-5.76773		4564.2	-8.46		7964.3	-4.78
3321	-5.56					5046.6	-16.834		193.59	-8.76		5315	-5.62233		4596.6	-8.5		7964.9	-4.55
3335	-5.67					5049.5	-16.909		194.49	-8.75		5321	-5.57378		4629	-7.87		7965.6	-4.99
3349	-5.52					5052.4	-16.448		194.93	-8.7		5327	-5.58497		4679.8	-7.98		7966.2	-4.48
3364	-5.41					5055.3	-16.159		197.1	-8.85		5333	-5.63384		4730.5	-8.53		7966.9	-4.27
3382	-5.37					5058.1	-16.231		197.52	-8.8		5339	-5.61225		4781.3	-8.5		7967.5	-4.51
3400	-5.43					5061	-16.499		197.94	-8.91		5345	-5.48639		4832.1	-8.3		7968.2	-4.21
3418	-5.38					5063.9	-16.83		198.37	-9.17		5351	-5.53633		4882.8	-8.67		7968.8	-4.04
3436	-5.4					5066.8	-16.9		198.78	-8.77		5357	-5.60208		4933.6	-8.35		7969.5	-3.55
3454	-5.35					5069.7	-16.954		199.2	-9.03		5363	-5.55851		4984.3	-8.43		7970.1	-4.43
3472	-5.38					5072.5	-16.98		199.62	-8.94		5369	-5.50244		5009.7	-8.3		7970.8	-4.59
3490	-5.31					5075.4	-16.978		200.03	-8.71		5375	-5.68566		5035.1	-8.43		7971.4	-4.33
3508	-5.33					5078.3	-17.225		200.44	-8.69		5381	-5.86888		5060.5	-8.18		7972.1	-4.32
3526	-5.36					5081.2	-17.319		200.85	-8.66		5387	-5.69406		5085.8	-8.12		7972.7	-3.46
3545	-5.29					5084.1	-17.304		201.26	-8.78		5393	-5.59361		5111.2	-8.4		7973.4	-4.29
3563	-5.31					5087	-17.38		201.67	-8.68		5399	-5.8331		5136.6	-8.05		7974	-4.45
3581	-5.55					5089.8	-17.107		202.07	-8.65		5405	-6.0726		5162	-7.82		7974.7	-4.23
3599	-5.48					5092.7	-17.031		202.48	-8.65		5411	-5.89515		5177.3	-7.77		7975.3	-4.03
3617	-5.34					5098.5	-17.309		202.88	-8.62		5417	-5.82002		5190.2	-8.47		7976	-4.1
3635	-5.39					5101.4	-17.36		203.28	-8.51		5423	-6.03533		5203.1	-8.44		7976.6	-4.52
3653	-5.48					5104.2	-17.304		203.68	-8.47		5429	-6.25064		5215.9	-7.88		7977.3	-4.7
3657	-5.39					5107.1	-17.232		204.09	-8.88		5435	-6.07086		5228.8	-8.49		7977.9	-5.04
3660	-5.58					5110	-17.341		204.49	-8.47		5441	-5.94865		5241.6	-8.65		7978.6	-4.66
3664	-5.5					5112.2	-17.277		204.89	-8.58		5447	-6.1688		5254.5	-8.4		7979.2	-4.45
3667	-5.53					5114.5	-17.227		205.29	-8.68		5453	-6.38895		5267.3	-8.38		7979.9	-4.6
3671	-5.49					5116.7	-17.027		205.69	-8.59		5459	-6.24554		5280.2	-8.57		7980.5	-4.65
3675	-5.65					5119	-17.062		206.08	-8.38		5465	-6.06108		5293.1	-8.15		7981.2	-3.77
3678	-5.48					5121.2	-17.18		206.48	-8.52		5471	-6.18054		5305.9	-8.49		7981.8	-4.68
3682	-5.55					5123.4	-16.999		206.88	-8.48		5477	-6.3		5318.8	-8.35		7982.5	-4.66
3686	-5.45					5125.7	-16.934		207.28	-8.49		5483	-6.12483		5331.6	-8.45		7983.1	-4.77
3689	-5.5					5127.9	-17.359		207.68	-8.44		5489	-5.94071		5344.5	-8.5		7983.8	-5.07
3693	-5.16					5130.1	-17.543		208.08	-8.57		5495	-6.11622		5357.3	-8.59		7984.4	-4.83
3696	-5.16					5132.4	-17.778		208.48	-8.63		5501	-6.29173		5370.2	-8.46		7985.1	-4.65
3700	-5.39					5134.6	-17.591		208.88	-8.54		5507	-5.95607		5383	-8.65		7985.7	-4.81
3704	-5.43					5136.9	-18.29		209.28	-8.55		5513	-5.8318		5389.5	-8.55		7986.4	-4.35
3707	-5.5					5139.1	-18.456		209.68	-8.66		5519	-6.00368		5395.9	-8.66		7987	-4.74
3711	-5.49					5143.6	-17.517		210.08	-8.75		5525	-5.97216		5402.4	-8.78		7987.7	-4.63
3714	-5.34					5145.8	-17.219		210.49	-8.64		5531	-5.64749		5405	-8.7		7988.3	-4.96
3718	-5.37					5148	-17.146		210.89	-8.91		5537	-5.71311		5414.1	-8.56		7988.9	-4.89
3722	-5.19					5150.3	-17.375		211.3	-8.87		5543	-5.7393		5420.5	-8.52		7989.6	-4.48
3725	-5.42					5152.5	-17.32		211.7	-8.78		5549	-5.58433		5427	-8.73		7990.2	-5.03
3729	-5.51					5154.8	-17.301		212.11	-8.75		5555	-5.63417		5433.5	-8.66		7990.9	-4.64
3732	-5.31					5157	-17.012		212.52	-8.85		5561	-5.63817		5440	-8.12		7991.5	-5.03
3736	-5.45					5161.5	-16.839		212.93	-9.03		5567	-5.50203		5452.9	-8.31		7992.2	-4.53
3740	-5.46					5166	-15.683		213.35	-9.04		5573	-5.6192		5459.4	-8.69		7992.8	-4.74
3743	-5.49					5170.4	-16.116		213.76	-9		5579	-5.69545		5465.9	-8.91		7993.5	-4.73
3747	-5.37					5174.9	-16.047		214.18	-9.09		5585	-5.78856		5472.4	-8.05		7994.1	-5.14
3750	-5.46					5179.4	-16.198		214.6	-9.12		5591	-5.96525		5478.8	-8.28		7994.8	-4.78
3754	-5.41					5183.9	-16.49		215.02	-9.14		5597	-5.52273		5485.3	-8.81		7995.4	-4.56
3758	-5.55					5188.3	-16.515		215.44	-8.99		5603	-5.86222		5491.8	-8.73		7996.1	-4.68
3761	-5.53					5199.5	-18.205		215.87	-8.72		5609	-5.98013		5498.3	-8.93		7996.7	-4.66
3765	-5.4					5206.2	-17.07		216.29	-9.03		5615	-5.63196		5504.7	-8.49		7997.4	-4.13
3768	-5.5					5213	-17.641		216.72	-9.08		5621	-5.78618		5511.2	-8.59		7998	-4.33
3772	-5.58					5219.7	-18.547		217.16	-8.99		5627	-5.78968		5517.7	-8.46		7998.7	-4.33
3783	-5.6					5226.4	-18.387		217.59	-9.01		5633	-5.97177		5524.2	-8.76		7999.3	-4.61
3794	-5.52					5239.8	-18.877		218.03	-8.96		5639	-5.99615		5530.6	-8.85		8000	-4.39
3805	-5.51					5246.5	-18.99		218.47	-9		5645	-5.95195		5537.1	-8.38		8000.6	-4.59
3816	-5.43					5253.2	-19.075		218.91	-8.91		5651	-6.06529		5543.6	-8.91		8001.3	-4.52
3827	-5.5					5260	-18.9		219.36	-8.99		5657	-5.89184		5550.1	-8.67		8001.9	-4.42
3839	-5.42					5266.7	-18.442		219.81	-9.03		5663	-6.05009		5556.6	-8.56		8002.6	-4.42
3850	-5.44					5273.4	-18.166		220.27	-8.94		5669	-5.99579		5563	-8.51		8003.2	-4.26
3861	-5.4					5280.1	-17.627		220.72	-8.91		5675	-6.20284		5569.5	-8.64		8003.9	-4.45
3872	-5.43					5286.8	-17.387		221.65	-8.74		5681	-6.46685		5576	-8.97		8004.5	-4.26
3883	-5.27					5293.5	-17.068		222.12	-8.97		5687	-6.44441		5595.4	-8.42		8005.2	-4.68
3894	-5.22					5300.2	-17.055		222.59	-8.72		5693	-6.41882		5621.3	-8.82		8005.8	-3.9
3905	-5.01					5307	-16.999		223.07	-8.78		5699	-6.24111		5647.2	-9.17		8006.5	-4.36
3916	-5.06					5313.7	-16.965		223.55	-8.82		5705	-6.22496		5673.1	-9.17		8007.1	-4.17
3927	-4.9					5320.4	-17.183		224.52	-8.83		5711	-6.2632		5699	-9.04		8007.8	-4.29
3945	-5.07					5327.1	-17.067		225.01	-8.92		5717	-6.3923		5724.9	-8.57		8008.4	-4.58
3962	-4.92					5333.8	-16.737		225.51	-8.92		5723	-6.50335		5750.8	-9.28		8009.1	-4.77
3980	-4.91					5340.5	-16.829		226.01	-8.94		5729	-6.59088		5782.1	-8.79		8009.7	-4.8
3997	-4.96					5347.2	-16.659		226.52	-9.1		5735	-6.42746		5825.8	-8.95		8010.4	-4.7
4015	-4.94					5354	-17.054		228.07	-8.9		5741	-6.4522		5869.5	-8.78		8011	-4.74
4032	-5.05					5360.7	-17.071		228.6	-8.88		5747	-6.58627		5913.2	-9.06		8011.7	-4.38
4050	-5.07					5367.4	-17.041		229.13	-8.84		5753	-6.70369		5956.9	-8.71		8012.3	-4.84
4067	-4.71					5369.6	-17.298		229.67	-9.03		5759	-6.54363		6000.6	-8.81		8013	-4.57
4085	-5.02					5371.9	-17.599		230.21	-9.44		5765	-6.70592		6044.3	-8.96		8013.6	-5.06
4102	-5					5374.1	-17.567		230.76	-9.15		5771	-6.40152		6088	-8.89		8014.2	-5.38
4120	-4.94					5376.3	-17.473		231.31	-9.3		5777	-6.82288		6131.7	-9.06		8014.9	-5.36
4137	-5.04					5378.6	-17.484		231.87	-9.15		5783	-6.77869		6175.4	-8.82		8015.5	-5.22
4155	-5.07					5380.8	-17.467		233.01	-9.23		5789	-6.67646		6219.1	-8.76		8016.2	-5.66
4172	-5.15					5383	-17.259		233.59	-9.25		5795	-6.66441		6262.8	-9.03		8016.8	-5.47
4190	-5.32					5387.5	-17.012		234.76	-9.13		5801	-6.63561		6306.5	-8.87		8017.5	-5.33
4207	-5.05					5392	-17.125		235.36	-9.26		5807	-6.66857		6343.5	-8.82		8018.1	-5.2
4225	-5.22					5396.5	-17.186		235.96	-9.24		5813	-6.93966		6376.2	-8.55		8018.8	-5.37
4242	-5.09					5403.2	-17.482		236.57	-9.25		5819	-6.94095		6408.8	-8.9		8019.4	-5.36
4260	-5.11					5409.9	-17.54		237.19	-9.21		5825	-6.67914		6441.4	-8.95		8020.1	-5.54
4277	-5.15					5416.6	-17.591		237.81	-9.26		5831	-6.58272		6474	-8.96		8020.7	-5.08
4295	-5.28					5423.3	-17.627		239.08	-9.18		5837	-7.05628		6506.6	-8.9		8021.4	-4.93
4312	-4.79					5430	-17.712		239.72	-9.3		5843	-6.77365		6539.2	-8.5		8022	-4.77
4330	-5.03					5436.8	-17.519		240.37	-9.31		5849	-6.45643		6578.4	-8.8		8022.7	-5.48
4347	-4.87					5443.5	-17.476		241.03	-9.37		5855	-6.72532		6620.4	-8.18		8023.3	-5.31
4365	-5.02					5450.2	-17.659		241.7	-9.32		5861	-6.78139		6662.4	-8.57		8024	-4.82
4382	-5.07					5456.9	-17.389		242.37	-9.19		5867	-6.83705		6704.3	-8.43		8024.6	-4.96
4398	-5.19					5470.3	-17.35		243.05	-9.24		5873	-6.81649		6746.3	-8.78		8025.3	-5.14
4413	-5.12					5477	-17.293		243.74	-9.23		5879	-6.5225		6788.2	-8.94		8025.9	-5.49
4428	-5.25					5483.8	-17.238		244.44	-9.22		5885	-6.68086		6830.2	-8.31		8026.6	-5.11
4444	-5.29					5490.5	-17.219		245.16	-9.25		5891	-6.81422		6872.2	-8.55		8027.2	-5.42
4459	-5.17					5497.2	-17.111		245.91	-9.2		5897	-6.91347		6914.1	-8.94		8027.9	-5.54
4475	-5.36					5503.9	-17.144		246.69	-9.26		5903	-7.03214		6956.1	-8.47		8028.5	-5.12
4490	-5.41					5510.6	-17.459		248.33	-9.32		5909	-6.7794		6998	-8.72		8029.2	-5.06
4506	-5.23					5517.3	-17.817		250.09	-8.87		5915	-6.8225		7031.5	-8.83		8029.8	-5.12
4521	-5.32					5524	-17.827		251.01	-8.93		5921	-6.70379		7064.9	-8.57		8030.5	-4.83
4536	-5.27					5530.8	-17.938		251.96	-8.74		5927	-6.74655		7094.9	-8.96		8031.1	-5.36
4552	-5.27					5537.5	-17.715		253.92	-8.6		5933	-6.52293		7128.4	-9.31		8031.8	-5.47
4567	-5.25					5544.2	-17.541		254.93	-8.84		5939	-6.9768		7161.8	-8.78		8032.4	-5.3
4583	-5.31					5550.9	-17.221		255.96	-8.96		5945	-7.21151		7195.2	-9.08		8033.1	-5.61
4598	-5.15					5557.6	-17.182		257.01	-8.65		5951	-6.84907		7228.6	-8.92		8033.7	-5.64
4614	-5.35					5564.3	-17.204		258.08	-9.04		5957	-6.7714		7262	-9.01		8034.4	-5.5
4629	-5.25					5571	-17.334		259.17	-8.71		5963	-6.99902		7295.4	-9.23		8035	-5.21
4644	-5.23					5573.3	-17.371		260.28	-8.89		5969	-6.85466		7328.9	-9.19		8035.7	-5
4685	-5.04					5575.5	-17.255		261.4	-8.65		5975	-6.94094		7362.3	-8.99		8036.3	-4.95
4726	-5.23					5577.8	-17.218		262.53	-8.65		5981	-7.09973		7395.7	-9.32		8037	-5.57
4766	-5.22					5580	-17.167		263.68	-8.73		5987	-6.9433		7455.4	-9.17		8037.6	-5.49
4807	-5.21					5582.5	-17.435		264.84	-8.75		5993	-6.89145		7518	-9.2		8038.2	-4.89
4811	-5.07					5585	-17.751		266.02	-8.74		5999	-6.84867		7580.6	-8.92		8038.9	-4.73
4815	-5.15					5587.5	-17.849		268.39	-8.92		6005	-6.89556		7643.2	-9.13		8039.5	-5.26
4820	-5.12					5590	-17.898		269.59	-8.88		6011	-6.99771		7694.2	-9.15		8040.2	-5.51
4824	-5.23					5592.5	-17.816		270.8	-8.83		6017	-7.07466		7718.1	-9.2		8040.8	-5.29
4828	-5.22					5595	-17.718		272.02	-8.87		6023	-6.82911		7742.1	-8.68		8041.5	-3.65
4832	-5.19					5597.5	-17.84		273.24	-8.79		6029	-6.71469		7766.1	-9.06		8042.1	-4.12
4837	-5.11					5605	-17.814		274.46	-8.82		6035	-6.85137		7790	-9.17		8042.8	-5.3
4841	-5.23					5612.5	-17.844		275.69	-8.93		6041	-6.84946		7814	-9.28		8043.4	-5.3
4845	-5.08					5620	-17.889		276.92	-8.92		6047	-6.91316		7837.9	-9.2		8044.1	-5.15
4849	-5.36					5627.5	-17.91		278.15	-8.9		6053	-6.99576		7861.9	-9		8044.7	-5.13
4854	-5.29					5635	-17.965		279.39	-8.88		6059	-7.07271		7885.9	-8.95		8045.4	-5
4858	-5.41					5642.5	-18.435		280.62	-8.92		6065	-7.25105		7974.5	-9.07		8046	-4.55
4862	-5.18					5650	-18.081		281.85	-9		6071	-7.02806		7986.5	-8.8		8046.7	-4.79
4866	-5.28					5657.5	-19.729		283.07	-9.02		6077	-6.76281		7998.5	-9.08		8047.3	-4.53
4870	-5.32					5665	-19.318		284.3	-9.26		6083	-6.815		8010.5	-8.56		8048-04-01
4875	-5.06					5672.5	-18.853		285.51	-9.08		6089	-7.07428		8015.3	-8.96		8048.6	-4.44
4879	-5.05					5680	-18.956		286.73	-9.31		6095	-7.06353		8017.7	-9.2		8049.3	-4.49
4883	-5.01					5687.5	-19.462		287.93	-8.91		6101	-7.15862		8020.1	-8.91		8049.9	-3.99
4887	-5.14					5695	-19.69		289.13	-9.23		6107	-7.37394		8022.4	-8.84		8050.6	-3.95
4892	-5.09					5702.5	-18.811		290.32	-9.01		6113	-6.89022		8027.2	-8.91		8051.2	-4.23
4896	-4.88					5707.5	-18.388		291.5	-9.04		6119	-6.83358		8029.6	-9.26		8051.9	-3.54
4900	-4.97					5712.5	-18.241		292.66	-8.99		6125	-7.31547		8032	-9.01		8052.5	-4.19
4904	-5.06					5717.5	-17.858		293.82	-9.04		6131	-6.94431		8034.4	-8.75		8053.2	-4.19
4909	-5.07					5722.5	-17.858		294.96	-8.73		6137	-6.68773		8039.2	-8.82		8053.8	-4.35
4913	-5.03					5725	-17.566		296.09	-9		6143	-6.94723		8041.6	-9.13		8054.5	-4.79
4917	-4.83					5727.5	-17.393		298.3	-9.05		6149	-6.72069		8044	-8.7		8055.1	-4.49
4921	-5					5730	-17.41		299.38	-9.12		6155	-6.5263		8046.4	-8.59		8055.8	-4.88
4925	-5.07					5732.5	-17.404		300.45	-9		6161	-6.02888		8048.8	-8.95		8056.4	-4.89
4930	-5.03					5737.5	-17.466		301.49	-8.96		6167	-5.87443		8051.2	-8.14		8057.1	-4.57
4934	-5.06					5742.5	-17.442		302.51	-9.11		6173	-6.08193		8053.6	-8.63		8057.7	-4.48
4938	-4.95					5747.5	-17.495		303.51	-8.99		6179	-6.55362		8056	-8.69		8058.4	-5.06
4942	-4.91					5752.5	-17.563		304.49	-9.01		6185	-6.66275		8058	-8.8		8059	-5.21
4947	-4.94					5757.5	-17.598		305.45	-8.7		6191	-6.50934		8061	-8.7		8059.7	-5.09
4951	-5.1					5762.5	-17.537		306.38	-8.98		6197	-6.68248		8063	-8.61		8060.3	-4.94
4955	-4.89					5767.5	-17.491		307.29	-9.07		6203	-6.38169		8064	-8.7		8061	-4.51
4959	-4.93					5772.5	-17.258		308.17	-9.08		6209	-6.94352		8066.1	-8.8		8061.6	-4.77
4964	-4.77					5777.5	-17.72		309.03	-9.07		6215	-6.61154		8068.1	-8.74		8062.3	-4.85
4968	-4.95					5782.5	-18.046		309.86	-9.08		6221	-7.06138		8070.1	-8.71		8064	-5.19
4972	-4.87					5787.5	-18.461		310.68	-9.23		6227	-6.85457		8071.1	-8.7		8064.6	-4.69
4976	-4.8					5792.5	-18.495		311.49	-9.12		6233	-7.1111		8072.1	-8.93		8065.2	-4.66
4980	-4.73					5797.5	-18.35		312.29	-8.94		6239	-6.57821		8073.1	-8.64		8065.7	-4.65
4985	-4.86					5802.5	-18.199		313.86	-8.7		6245	-6.60975		8074.1	-8.47		8066.3	-4.83
4989	-4.9					5807.5	-18.158		314.64	-8.85		6251	-6.48048		8075.1	-8.64		8066.8	-5.02
4993	-4.97					5812.5	-17.988		315.4	-8.54		6257	-6.53399		8076.1	-8.86		8067.4	-5.28
4999	-4.85					5817.5	-18.045		316.15	-8.59		6263	-6.60877		8077.1	-8.18		8068	-5.46
5005	-4.91					5822.5	-17.997		316.89	-8.6		6269	-6.5754		8078.1	-8.26		8068.5	-5.3
5010	-4.8					5827.5	-17.962		317.63	-8.67		6275	-6.48011		8080.2	-8.71		8069.1	-4.84
5016	-4.91					5832.5	-18.095		318.35	-8.77		6281	-6.55453		8081.2	-8.71		8069.7	-4.61
5022	-4.78					5837.5	-18.356		319.07	-9.12		6287	-6.63659		8082.2	-8.67		8070.2	-4.7
5027	-4.95					5842.5	-18.438		319.78	-8.8		6293	-6.62379		8083.2	-8.58		8070.8	-4.61
5033	-4.79					5847.5	-18.298		320.49	-8.75		6299	-6.46745		8084.2	-8.72		8071.4	-4.36
5039	-5.02					5852.5	-18.177		321.87	-9.03		6305	-6.49759		8085.2	-8.61		8071.9	-4.45
5044	-4.9					5857.5	-18.059		323.91	-9.2		6311	-6.57658		8086.2	-8.7		8072.5	-4.2
5050	-4.91					5860	-17.795		324.58	-9.29		6317	-6.39413		8087.2	-8.83		8073.1	-4.49
5056	-4.79					5862.5	-17.705		325.24	-9.24		6323	-6.37561		8088.2	-8.44		8073.6	-4.66
5062	-4.97					5865	-17.591		325.9	-9.18		6329	-6.66312		8090.2	-8.45		8074.2	-4.86
5067	-4.9					5867.5	-17.479		326.55	-9.17		6335	-6.23403		8091.2	-8.57		8074.7	-5.06
5073	-4.94					5870	-17.296		327.2	-8.56		6341	-6.34978		8092.2	-8.68		8075.3	-4.78
5079	-4.94					5872.5	-17.577		327.84	-8.32		6347	-6.46627		8093.3	-8.56		8075.9	-4.57
5084	-4.97					5875	-17.588		328.49	-8.2		6353	-6.64453		8094.3	-8.57		8076.4	-4.95
5091	-5.08					5877.5	-17.525		329.13	-8.36		6359	-6.39258		8095.3	-8.56		8077	-4.65
5099	-4.93					5880	-17.676		329.76	-8.78		6365	-6.64079		8096.3	-8.69		8077.6	-4.45
5106	-4.73					5882.9	-17.546		330.4	-8.85		6371	-6.60946		8097.3	-8.49		8078.1	-4.74
5113	-4.89					5885.5	-17.668		331.03	-8.16		6377	-6.5656		8098.3	-8.51		8078.7	-4.76
5120	-4.86					5888.4	-17.629		331.66	-8.12		6383	-6.81935		8100.3	-8.8		8079.3	-4.39
5127	-4.79					5891.3	-17.705		332.29	-8.42		6389	-6.36249		8101.3	-8.96		8079.8	-4.47
5134	-4.86					5894.2	-17.844		332.92	-8.59		6395	-6.53256		8102.3	-8.84		8080.4	-4.92
5141	-4.87					5897.1	-17.865		333.54	-8.34		6401	-6.59886		8103.3	-8.71		8081	-5.13
5158	-4.79					5900	-17.892		334.17	-8.31		6407	-6.67369		8104.3	-8.68		8081.5	-5.18
5174	-4.97					5902.9	-17.616		334.8	-8.4		6413	-6.52691		8105.3	-8.65		8082.1	-5.21
5191	-4.81					5905.8	-17.845		335.42	-8.3		6419	-6.56254		8106.3	-8.68		8082.6	-4.99
5207	-5.23					5908.7	-18.24		336.05	-8.39		6425	-6.39599		8107.4	-8.76		8083.2	-5.19
5224	-4.99					5911.6	-18.344		336.68	-8.74		6431	-6.77314		8108.4	-8.64		8083.8	-4.92
5240	-5.36					5914.5	-18.535		337.31	-8.54		6437	-6.41825		8109.4	-8.76		8084.3	-5.18
5260	-5					5917.4	-18.544		337.94	-8.27		6443	-6.50797		8110.4	-8.65		8084.9	-5.11
5280	-5.25					5920.3	-18.606		338.57	-8.38		6449	-6.3183		8111.4	-9.02		8085.5	-4.72
5286	-5.09					5923.2	-18.598		339.21	-8.39		6455	-6.30704		8112.4	-8.96		8086	-4.39
5291	-5.23					5926.1	-18.837		339.84	-8.88		6461	-6.42687		8113.4	-8.96		8086.6	-4.44
5296	-5.09					5929	-18.978		340.48	-8.42		6467	-6.4997		8114.4	-8.87		8087.2	-4.89
5302	-5.36					5931.9	-19.103		341.13	-8.27		6473	-6.2954		8115.4	-8.86		8087.7	-5.59
5307	-5.44					5934.8	-19.104		341.77	-8.18		6479	-6.22937		8116.4	-8.7		8088.3	-5.36
5312	-5.72					5937.7	-18.949		342.42	-8.31		6485	-6.2585		8117.4	-9.13		8088.8	-5.39
5317	-5.81					5940.6	-18.933		343.08	-8.41		6491	-6.32104		8118.4	-8.98		8089.4	-4.99
5323	-6					5943.5	-18.886		344.4	-8.28		6497	-6.20003		8119.4	-9.02		8090	-4.66
5328	-5.93					5946.4	-18.791		345.07	-8.25		6503	-6.15923		8120.4	-8.93		8090.5	-4.69
5333	-5.84					5949.3	-18.726		345.74	-7.88		6509	-6.07663		8121.5	-8.76		8091.1	-4.69
5339	-5.62					5952.2	-18.535		347.1	-7.92		6515	-6.01721		8122.5	-8.65		8091.7	-4.77
5344	-5.35					5955.1	-18.453		347.79	-8.16		6521	-5.9861		8123.5	-8.97		8092.2	-4.52
5349	-5.27					5958	-18.468		348.49	-8.16		6527	-5.97089		8124.5	-8.85		8092.8	-5.05
5354	-4.84					5960.9	-18.517		349.91	-8.34		6533	-5.98103		8125.5	-9.08		8093.4	-5.17
5360	-4.89					5963.8	-18.387		350.63	-8		6539	-6.01875		8126.5	-8.94		8093.9	-5.37
5365	-4.98					5966.7	-18.222		351.35	-8.2		6545	-6.04054		8127.5	-8.8		8094.5	-4.77
5370	-5.07					5969.6	-18.169		352.09	-8.28		6551	-6.13109		8128.5	-8.91		8095.1	-4.42
5376	-5.32					5972.5	-17.92		352.83	-8.11		6557	-5.9783		8129.5	-8.97		8095.6	-4.51
5381	-5.21					5975.4	-17.912		353.59	-8.26		6563	-5.99909		8130.5	-9.16		8096.2	-4.97
5386	-5.15					5978.3	-17.887		354.35	-8.2		6569	-6.03585		8131.5	-9.13		8096.7	-4.95
5391	-5.02					5981.2	-18.065		355.12	-8.26		6575	-6.08415		8132.5	-9.2		8097.3	-4.86
5397	-5.02					5984.1	-18.012		356.69	-8.84		6581	-6.27323		8133.5	-9.04		8097.9	-4.99
5402	-5.07					5987	-18.037		357.5	-8.94		6587	-5.94612		8134.5	-8.96		8098.4	-5.35
5407	-5.3					5989.9	-18.084		358.31	-9.01		6593	-6.52599		8135.6	-9.26		8099	-4.13
5420	-5.31					5992.8	-18.333		359.13	-9.28		6599	-6.98492		8136.6	-9.04		8099.6	-3.88
5432	-5.19					5995.7	-18.389		359.97	-9.15		6605	-6.49734		8137.6	-8.98		8100.1	-3.87
5445	-5.1					5998.6	-18.58		360.82	-9.06		6611	-6.70093		8138.6	-8.87		8100.7	-4.26
5457	-4.95					6001.5	-18.565		361.67	-9.19		6617	-6.07585		8139.6	-9.11		8101.3	-4.68
5470	-4.94					6004.4	-18.364		362.55	-9.01		6623	-6.74206		8140.6	-9.39		8101.8	-4.79
5482	-4.97					6007.3	-18.921		363.43	-8.91		6629	-6.61709		8141.6	-9.27		8102.4	-4.66
5495	-4.95					6010.2	-18.937		364.33	-8.81		6635	-6.342		8142.6	-9.32		8102.9	-4.75
5507	-5.11					6013.1	-18.979		365.24	-8.97		6641	-6.39853		8143.6	-9.06		8103.5	-4.81
5520	-5.13					6016	-19.061		366.16	-8.96		6647	-6.25888		8144.6	-9.26		8104.1	-4.62
5532	-5.08					6018.9	-19.112		367.12	-8.76		6653	-6.28671		8145.6	-9.21		8104.6	-4.81
5545	-5.31					6021.8	-19.038		368.11	-8.87		6659	-7.08467		8146.6	-9.36		8105.2	-4.57
5557	-5.48					6024.7	-19.148		369.15	-8.8		6665	-6.67233		8147.6	-9.41		8105.8	-4.3
5570	-5.33					6027.6	-19.227		370.23	-8.92		6671	-6.63359		8148.6	-9.24		8106.3	-4.1
5582	-5.36					6030.5	-19.43		371.36	-8.93		6677	-6.64903		8149.7	-8.94		8106.9	-4.34
5595	-5.23					6033.4	-19.419		372.52	-9		6683	-6.86273		8150.7	-8.93		8107.5	-4.42
5607	-5.13					6036.3	-19.03		373.72	-8.96		6689	-6.82579		8151.7	-8.9		8108	-4.06
5620	-5.26					6039.2	-18.615		374.96	-8.91		6695	-6.83412		8152.7	-8.89		8108.6	-4.01
5626	-5.37					6042.1	-18.3		376.23	-8.92		6701	-7.0228		8153.7	-8.93		8109.2	-4.22
5633	-5.01					6045	-18.235		377.55	-8.78		6707	-6.80989		8154.7	-8.83		8109.7	-4.73
5639	-5.19					6047.9	-18.124		378.89	-8.82		6713	-7.02775		8155.7	-8.96		8110.3	-5.28
5646	-5.32					6050.8	-18.14		380.28	-8.76		6719	-7.06172		8156.7	-8.98		8110.8	-4.9
5653	-5.26					6053.7	-18.043		381.69	-8.78		6725	-7.10848		8157.7	-9.02		8111.4	-5.09
5659	-5.21					6056.6	-18.317		383.14	-8.75		6731	-7.44958		8158.7	-8.77		8112	-5.02
5666	-5.51					6059.5	-18.428		386.12	-8.77		6737	-7.00262		8159.7	-8.95		8112.5	-5.13
5672	-5.43					6062.4	-18.615		387.66	-8.93		6743	-7.1665		8160.7	-9.35		8113.1	-4.93
5679	-5.29					6065.3	-18.999		389.23	-8.76		6749	-7.19102		8161.7	-9.42		8113.7	-4.99
5686	-4.76					6068.2	-19.135		390.82	-8.76		6755	-7.00537		8162.7	-9.4		8114.2	-5.14
5692	-5.24					6071.1	-19.11		392.44	-8.75		6761	-7.31132		8163.8	-9.19		8114.8	-4.64
5699	-5.09					6074	-18.867		394.09	-8.7		6767	-6.99002		8164.8	-9.03		8115.4	-4.1
5705	-5.61					6076.9	-19.134		395.76	-8.76		6773	-7.20308		8165.8	-9.31		8115.9	-4.78
5712	-5.39					6079.8	-19.033		397.45	-8.7		6779	-7.40537		8166.8	-9.01		8116.5	-4.55
5719	-5.48					6082.7	-18.889		399.17	-8.75		6785	-7.18565		8167.8	-9.14		8117.1	-5.53
5725	-5.02					6085.6	-18.454		400.91	-8.81		6791	-7.03074		8168.8	-8.81		8117.6	-5.75
5732	-5.11					6088.5	-18.284		402.67	-8.74		6797	-7.04836		8169.8	-9.33		8118.2	-5.4
5738	-5.19					6091.4	-18.521		404.45	-8.72		6803	-7.1123		8170.8	-9.18		8118.7	-5.75
5745	-5.11					6094.3	-18.843		406.25	-8.74		6809	-7.34945		8171.8	-8.8		8119.3	-5.45
5752	-5					6097.2	-19.126		408.07	-8.93		6815	-7.47989		8172.8	-9.33		8119.9	-5.56
5758	-5.1					6100.1	-19.152		409.9	-8.83		6821	-7.43973		8173.8	-8.69		8120.4	-5.67
5763	-5					6103	-18.959		413.62	-8.77		6827	-7.26169		8174.8	-8.55		8121	-5.56
5767	-5.46					6105.9	-18.921		415.5	-8.87		6833	-7.51335		8175.8	-8.7		8121.6	-5.63
5771	-5.46					6108.8	-19		417.39	-9.09		6839	-7.57857		8176.8	-8.95		8122.1	-5.23
5776	-5.43					6111.7	-19.055		419.3	-8.93		6845	-7.10512		8177.9	-8.83		8122.7	-5.72
5780	-5.51					6114.6	-18.907		421.21	-9.22		6851	-6.946		8178.9	-8.98		8123.3	-5.44
5784	-5.02					6117.5	-18.941		423.14	-8.96		6857	-6.95599		8179.9	-9.4		8123.8	-5.52
5789	-5.43					6120.4	-18.97		425.08	-9		6863	-6.52214		8180.9	-8.94		8124.4	-4.57
5793	-4.94					6123.3	-18.809		427.02	-9		6869	-6.85903		8181.9	-8.8		8124.9	-5.16
5797	-5.14					6126.2	-18.408		428.97	-9.2		6875	-7.15003		8182.9	-8.85		8125.5	-4.96
5802	-4.9					6129.1	-18.31		430.93	-9.07		6881	-7.10698		8183.9	-9.02		8126.1	-4.76
5806	-4.73					6132	-18.054		434.87	-8.88		6887	-6.71866		8184.9	-8.92		8126.6	-5.61
5810	-5					6134.9	-18.146		436.84	-9.02		6893	-7.12166		8185.9	-9.29		8127.2	-5.35
5815	-5.12					6137.8	-17.929		440.8	-8.85		6899	-6.91571		8186.9	-8.96		8127.8	-5.52
5819	-5.25					6140.7	-18.361		444.76	-8.85		6905	-6.81426		8187.9	-8.97		8128.3	-5.6
5823	-5.08					6143.6	-18.216		446.74	-8.94		6911	-6.90927		8188.9	-8.85		8128.9	-5.36
5828	-5.21					6146.5	-17.877		448.71	-8.81		6917	-6.33086		8189.9	-8.91		8129.5	-5.74
5832	-5.46					6149.4	-17.482		450.69	-8.92		6923	-6.26135		8190.9	-8.84		8130	-6.01
5836	-5.25					6152.3	-17.457		452.66	-8.88		6929	-6.22816		8193	-9.13		8130.6	-5.22
5841	-5.28					6155.2	-17.826		454.62	-9.01		6935	-6.43621		8194	-9.33		8131.2	-4.67
5847	-5.25					6158.1	-18.026		456.58	-8.89		6941	-6.35212		8195	-9.39		8131.7	-4.95
5853	-5.24					6161	-18.048		458.53	-8.86		6947	-6.32391		8196	-9.45		8132.3	-4.93
5858	-5.4					6163.9	-17.81		460.48	-8.69		6953	-6.22079		8197	-9.14		8132.8	-5.46
5864	-5.33					6166.8	-17.809		462.42	-9		6959	-6.97868		8199.1	-9.02		8133.4	-5.22
5870	-5.48					6169.7	-18.3		464.34	-9.04		6965	-6.46201		8201.2	-9.15		8134	-4.36
5876	-5.22					6174.4	-18.689		466.26	-8.82		6971	-6.26473		8203.3	-8.87		8134.5	-4.39
5882	-5.28					6179.3	-18.76		468.17	-9.05		6977	-6.33736		8205.4	-8.76		8135.1	-4.99
5888	-5.3					6184.3	-18.781		470.06	-9.13		6983	-6.28962		8207.5	-8.88		8135.7	-3.73
5894	-5.27					6189.2	-18.627		471.94	-8.94		6989	-6.19736		8209.5	-8.73		8136.2	-4.72
5900	-5.38					6194.1	-18.769		473.81	-8.99		6995	-6.19855		8211.6	-8.974		8136.8	-4.87
5906	-5.21					6199	-18.943		475.66	-8.99		7001	-6.31525		8213.7	-8.876		8137.4	-4.82
5912	-5.15					6203.9	-18.205		477.49	-8.94		7007	-6.32085		8215.8	-8.636		8137.9	-4.1
5918	-5.31					6208.8	-18.334		479.31	-8.94		7013	-6.33972		8217.9	-8.908		8138.5	-4.71
5924	-5.17					6213.8	-18.609		481.11	-9.02		7019	-6.42328		8220	-9.051		8139.1	-5.12
5930	-5.42					6218.7	-19.249		482.89	-8.96		7025	-6.44886		8222	-8.841		8139.6	-3.92
5936	-5.14					6223.6	-19.543		484.65	-8.99		7031	-6.5846		8224.1	-9.071		8140.2	-4.53
5942	-5.35					6231.5	-19.699		486.39	-8.96		7037	-6.54408		8226.2	-9.196		8140.7	-5.04
5947	-5.42					6238.8	-19.283		488.11	-8.96		7043	-6.29127		8228.3	-9.048		8141.3	-4.9
5953	-5.37					6246.2	-18.949		489.8	-8.92		7049	-6.29704		8230.4	-8.873		8141.9	-4.81
5957	-5.44					6253.6	-18.534		491.47	-9.02		7055	-6.26276		8232.5	-8.804		8142.4	-5.17
5961	-5.26					6261	-18.76		493.12	-8.99		7061	-6.28768		8234.5	-8.634		8143	-5.2
5965	-5.27					6268.3	-18.215		494.74	-8.99		7067	-6.40759		8236.6	-8.801		8159.9	-5.03
5969	-5.61					6275.7	-18.459		496.34	-8.9		7073	-6.21526		8238.7	-8.836		8176.8	-5.47
5973	-5.13					6283.1	-18.952		497.9	-8.85		7079	-6.11386		8240.8	-8.726		8193.6	-5.01
5977	-5.41					6290.5	-18.224		499.44	-8.92		7085	-6.01058		8242.9	-8.951		8210.5	-5.28
5981	-5.63					6297.8	-18.039		500.95	-8.85		7091	-6.07925		8245	-8.798		8227.4	-5.11
5985	-5.47					6305.2	-18.116		502.43	-8.88		7097	-6.3862		8247	-9.034		8244.3	-5.05
5989	-5.56					6312.6	-18.036		503.88	-8.86		7103	-6.40231		8249.1	-8.851		8261.1	-5.07
5993	-5.56					6320	-17.902		505.29	-8.93		7109	-6.56207		8251.2	-8.908		8278	-4.44
5997	-5.24					6327.3	-17.718		506.67	-8.89		7115	-6.74726		8253.3	-8.904		8294.9	-4.04
6002	-5.47					6334.7	-17.883		508.02	-8.75		7121	-6.5598		8255.4	-8.823		8311.8	-4.7
6006	-5.46					6342.1	-18.211		509.33	-8.96		7127	-6.88653		8257.5	-8.303		8328.6	-4.32
6009	-5.05					6349.5	-18.606		510.61	-8.89		7133	-7.00325		8259.5	-8.309		8345.5	-5.3
6013	-5.24					6356.8	-18.657		511.85	-9.1		7139	-7.081		8261.6	-8.988		8362.4	-5.05
6017	-5.21					6364.2	-18.42		515.34	-9.07		7145	-7.01271		8263.7	-8.907		8379.3	-5.6
6021	-5.06					6371.6	-18.267		516.42	-8.82		7151	-6.99102		8265.8	-8.738		8396.1	-5.94
6024	-5.53					6379	-17.967		517.46	-9.03		7157	-7.15407		8267.9	-8.711		8413	-5.35
6028	-5.26					6386.3	-17.744		518.46	-9.03		7163	-7.02891		8270	-8.778		8429.9	-4.78
6032	-5.75					6393.7	-17.707		519.41	-9.14		7169	-6.69669		8272.1	-8.558		8446.8	-5.14
6036	-5.55					6401.1	-17.885		520.32	-9.13		7175	-6.85307		8274.1	-8.746		8463.6	-5.28
6040	-5.81					6408.5	-17.968		521.19	-9.14		7181	-6.9418		8276.2	-8.712		8480.5	-5.52
6043	-5.73					6415.8	-18.11		522.78	-9.24		7187	-6.52095		8278.3	-8.921		8497.4	-4.62
6047	-5.71					6423.2	-18.215		523.5	-9.25		7193	-6.38358		8280.4	-9.006		8514.3	-5.1
6051	-5.61					6430.6	-18.365		524.17	-9.03		7199	-6.48403		8282.5	-8.797		8531.1	-5.03
6055	-5.74					6438	-18.358		524.81	-9.16		7205	-7.19807		8284.6	-9.244		8548	-5.06
6059	-5.36					6445.3	-18.438		525.45	-9.08		7211	-6.96324		8305.4	-8.94		8564.9	-5.4
6062	-5.63					6452.7	-18.569		526.07	-9.25		7217	-7.1515		8326.2	-9.07		8581.8	-5.65
6066	-5.55					6460.1	-18.825		526.69	-9.2		7223	-6.93215		8347.1	-8.96		8598.7	-5.53
6070	-5.93					6467.5	-19.021		527.29	-9.05		7229	-7.01702		8367.9	-9.07		8615.5	-5.61
6074	-5.66					6474.8	-18.946		527.89	-8.99		7235	-6.69835		8388.7	-9.41		8632.4	-5.07
6078	-5.66					6482.2	-18.903		528.48	-9.22		7241	-7.17287		8409.6	-9.2		8649.3	-5.16
6081	-5.51					6489.6	-18.732		529.06	-8.94		7247	-7.14698		8430.4	-8.85		8666.2	-4.82
6085	-5.25					6497	-18.509		529.63	-9.28		7253	-6.765		8451.2	-8.79		8683	-5.02
6089	-5.39					6504.3	-18.59		530.19	-9.19		7259	-6.97238		8472	-8.84		8699.9	-5.04
6093	-5.26					6511.7	-18.603		530.75	-8.85		7265	-6.86614		8498.8	-9.06		8716.8	-5.11
6097	-5.3					6519.1	-18.845		531.29	-9.01		7271	-6.85323		8525.6	-8.77		8733.7	-5.24
6100	-5.45					6526.5	-18.571		532.36	-9.15		7277	-7.10475		8552.4	-9.39		8750.5	-5.23
6104	-5.53					6533.3	-18.736		532.89	-9.06		7283	-7.20298		8579.2	-8.99		8767.4	-4.81
6108	-5.02					6540.7	-18.783		533.4	-9.07		7289	-7.18682		8606	-8.96		8784.3	-4.57
6112	-5.28					6548.1	-18.821		533.91	-9.09		7295	-7.32129		8632.8	-9.29		8801.2	-5.4
6116	-5.41					6555.5	-18.828		534.41	-9.05		7301	-7.51323		8659.6	-8.97		8818	-4.93
6119	-5.46					6562.8	-18.788		534.91	-9.02		7307	-7.47537		8686.4	-9.29		8839.1	-4.79
6123	-5.53					6570.2	-18.513		535.4	-9.04		7313	-7.33796		8713.2	-9.07		8855.8	-5.24
6127	-5.59					6577.6	-18.797		535.88	-9.01		7319	-6.76002		8740	-9.03		8872.5	-5.11
6131	-5.08					6585	-18.786		536.82	-8.96		7325	-6.5086		8766.8	-9.34		8889.1	-5.51
6135	-5.4					6592.3	-18.974		537.28	-8.98		7331	-6.64081		8793.6	-9.43		8905.8	-5.37
6138	-5.36					6599.7	-18.676		537.74	-9.09		7337	-6.5957		8820.4	-9.14		8922.5	-4.71
6142	-5.05					6607.1	-18.811		538.19	-9.01		7343	-6.54324		8847.2	-9.16		8939.1	-5.04
6146	-5.42					6614.5	-18.813		538.63	-9.09		7349	-6.53187		8874	-8.87		8955.8	-5.25
6150	-5.37					6621.8	-18.788		539.07	-8.9		7355	-6.59503		8997.5	-9.04		8972.5	-4.46
6154	-5.4					6629.2	-19.06		539.5	-9.1		7361	-6.47149		9015.5	-9.31		8987.2	-4.71
6157	-5.56					6636.6	-19.106		539.93	-9.17		7367	-6.30713		9033.4	-9.2		8990	-5.44
6161	-5.5					6644	-19.06		540.35	-9.13		7373	-6.26613		9051.3	-9.34		8992.8	-5.1
6165	-5.28					6651.3	-19.191		540.77	-9.13		7379	-6.36718		9069.2	-8.49		8995.6	-4.75
6169	-5.31					6658.7	-18.902		541.18	-9.2		7385	-6.576		9087.1	-8.01		8998.4	-4.99
6172	-5.49					6666.1	-19.172		541.59	-9.11		7391	-6.55667		9105	-8.01		9001.2	-4.99
6176	-5.44					6673.5	-19.155		542.39	-9.09		7397	-6.58423		9134.1	-7.88		9004	-5.7
6180	-5.52					6680.8	-19.121		542.78	-9.04		7403	-6.48923		9163.3	-8.14		9006.8	-5.36
6184	-5.69					6688.2	-19.283		543.17	-9.04		7409	-6.68821		9192.4	-8.15		9009.6	-5.45
6188	-5.43					6695.6	-19.281		543.56	-9.01		7415	-7.22164		9221.5	-8.33		9012.4	-5.34
6191	-5.47					6703	-19.178		543.94	-9.11		7421	-7.21714		9250.7	-8.52		9015.2	-4.82
6195	-5.4					6710.3	-18.801		544.31	-9.01		7427	-7.24563		9279.8	-9.18		9018	-5.23
6199	-5.58					6717.7	-18.787		544.69	-9.12		7433	-7.23972		9308.9	-9.03		9020.8	-4.71
6203	-5.58					6725.1	-18.361		545.06	-9.13		7439	-7.14041		9338.1	-9.07		9023.6	-4.64
6207	-5.34					6732.5	-18.205		545.42	-9.01		7445	-7.35834		9367.2	-8.92		9026.4	-4.43
6210	-5.16					6739.8	-18.585		545.78	-8.81		7451	-7.56946		9396.3	-8.8		9029.2	-4.94
6214	-5.57					6747.2	-18.41		546.14	-8.97		7457	-7.41375		9425.5	-8.83		9032	-4.9
6218	-5.68					6754.6	-18.954		546.5	-8.99		7463	-7.34839		9454.6	-8.79		9034.8	-4.8
6222	-5.61					6761.7	-19.327		546.85	-9.22		7469	-7.15535		9483.7	-8.94		9037.6	-4.68
6226	-5.71					6768.3	-19.014		547.2	-8.96		7475	-7.10974		9512.9	-9.08		9040.4	-4.84
6229	-5.55					6774.8	-18.962		547.55	-8.96		7481	-7.18885		9542	-9.22		9043.2	-5.35
6233	-5.29					6781.3	-19.42		547.9	-9.15		7487	-7.08533		9571	-8.65		9046	-5.2
6237	-5.35					6787.8	-18.39		548.24	-9.03		7493	-7.34373		9600	-8.29		9048.8	-5.19
6241	-5.25					6794.3	-18.526		548.92	-8.98		7499	-7.33732		9629	-8.25		9051.6	-5.32
6245	-5.54					6800.9	-17.839		549.6	-8.93		7505	-7.23075		9658	-8.66		9054.4	-5.9
6248	-5.43					6807.4	-18.677		549.93	-9.12		7511	-7.42567		9687	-8.91		9057.2	-5.44
6252	-5.25					6813.9	-18.324		550.26	-9.1		7517	-7.33398		9716	-8.42		9060	-5.3
6256	-5.67					6820.4	-18.593		550.59	-9.17		7523	-7.24751		9745	-8.18		9062.8	-5.67
6260	-5.5					6827	-19.207		551.25	-9.24		7529	-7.50638		9774	-8.88		9065.6	-5.12
6264	-5.49					6833.5	-19.249		551.91	-9.24		7535	-7.43187		9803	-8.88		9068.4	-5.3
6267	-5.54					6840	-19.468		552.23	-9.27		7541	-7.5757		9832	-8.72		9071.2	-5.05
6273	-5.2					6844.8	-19.998		552.56	-8.85		7547	-7.34738		9861	-8.75		9074	-5.26
6278	-5.55					6849.1	-20.241		552.89	-8.99		7553	-7.42447		9890	-8.66		9076.8	-5.22
6284	-5.71					6853.5	-18.721		553.21	-8.85		7559	-7.25234		9919	-8.56		9079.6	-4.92
6289	-5.66					6857.8	-17.845		553.54	-8.95		7565	-7.46888		9948	-8.01		9082.4	-5.18
6295	-5.63					6862.2	-18.152		553.86	-9.16		7571	-7.4497		9977	-8.31		9085.2	-5.18
6300	-5.41					6866.5	-19.108		554.19	-8.85		7577	-7.28893		9995.3	-8.69		9088	-5.21
6306	-5.41					6870.9	-19.085		554.52	-8.73		7583	-7.36373		10013.5	-8.44		9090.8	-5.17
6311	-5.78					6875.2	-18.914		554.84	-8.66		7589	-7.23119		10031.8	-8.58		9093.6	-5.08
6317	-5.61					6879.6	-19.096		555.17	-8.76		7595	-7.34571		10050	-8.93		9096.4	-4.96
6322	-5.54					6883.9	-18.82		555.5	-8.67		7601	-6.9158		10068.3	-8.99		9099.2	-4.87
6328	-5.64					6888.3	-19.232		555.83	-8.73		7607	-7.36469		10086.6	-9.02		9102	-5.27
6333	-5.76					6892.6	-19.657		556.16	-8.6		7613	-7.37259		10104.8	-9.06		9104.8	-5.06
6339	-5.68					6897	-18.546		556.49	-8.71		7619	-7.36906		10123.1	-8.8		9107.6	-5.6
6344	-5.47					6901.3	-18.801		556.82	-8.8		7625	-7.21029		10141.3	-8.26		9110.4	-5.18
6350	-5.52					6905.7	-18.015		557.16	-8.82		7631	-7.35183		10159.6	-8.49		9113.2	-5.26
6355	-5.61					6910	-17.231		557.5	-8.84		7637	-7.39902		10177.9	-8.59		9116	-5.53
6361	-5.66					6914.3	-18.315		558.17	-8.87		7643	-7.39925		10196.1	-9.16		9118.8	-4.6
6366	-5.6					6918.7	-18.358		558.52	-8.98		7649	-7.33997		10214.4	-9.15		9121.6	-4.67
6372	-5.68					6923	-18.856		558.86	-9.02		7655	-7.08817		10232.7	-8.86		9124.4	-4.16
6377	-5.61					6927.4	-19.112		559.21	-8.96		7661	-7.21565		10250.9	-8.64		9127.2	-4.31
6383	-5.59					6931.7	-18.837		559.56	-9.07		7667	-7.27097		10269.2	-8.9		9130	-4.84
6388	-5.78					6936.1	-19.148		559.91	-8.95		7673	-7.18658		10287.4	-8.79		9132.8	-4.85
6394	-5.61					6940.4	-18.751		560.26	-9.06		7679	-7.49398		10305.7	-8.94		9135.6	-4.8
6399	-5.63					6944.8	-18.905		560.62	-8.88		7685	-6.95039		10324	-8.99		9138.4	-4.88
6405	-5.63					6949.1	-19.585		560.98	-9.04		7691	-7.51543		10342.2	-8.65		9141.2	-3.82
6410	-5.57					6953.5	-19.095		561.34	-8.9		7697	-7.33695		10360.5	-9		9144	-4.51
6416	-5.82					6957.8	-18.466		561.71	-8.89		7703	-7.29495		10378.7	-8.9		9146.8	-4.44
6421	-5.7					6962.2	-18.978		562.08	-8.86		7709	-7.46137		10397	-8.83		9149.6	-4.33
6427	-5.82					6966.5	-18.95		562.46	-8.91		7715	-7.09414		10416	-8.31		9152.4	-4.34
6432	-5.59					6970.9	-19.239		562.84	-8.94		7721	-7.01138		10434.9	-8.3		9155.2	-4.01
6438	-5.89					6975.2	-19.504		563.22	-8.89		7727	-7.27878		10453.9	-8.61		9158	-4.5
6443	-5.78					6979.6	-18.163		563.6	-8.98		7733	-7.24197		10472.8	-8.03		9160.8	-4.03
6449	-5.65					6983.9	-18.251		563.99	-9.01		7739	-7.33093		10491.8	-8.7		9163.6	-3.88
6454	-5.73					6988.3	-18.835		564.79	-9.15		7745	-7.22048		10510.8	-8.86		9166.4	-4.27
6460	-5.64					6992.6	-19.178		565.19	-9.01		7751	-7.2412		10529.7	-8.92		9169.2	-4.5
6465	-5.61					6997	-19.209		565.6	-8.96		7757	-7.05061		10548.7	-8.83		9172	-4.04
6471	-5.67					7001.3	-19.385		566.02	-8.98		7763	-7.34389		10567.7	-9.02		9174.8	-4.43
6476	-5.62					7005.7	-19.866		566.43	-9.08		7769	-7.45556		10605.6	-8.95		9177.6	-3.94
6482	-5.64					7010	-19.536		566.86	-9.08		7775	-7.34852		10624.5	-8.69		9180.4	-3.85
6487	-5.92					7014.3	-18.446		567.29	-9.1		7781	-7.37541		10643.5	-8.77		9183.2	-4.2
6493	-5.95					7018.7	-18.108		567.72	-9.1		7787	-7.31931		10662.5	-9.05		9186	-4.66
6498	-5.92					7023	-18.124		568.16	-9.15		7793	-7.04068		10681.4	-8.87		9188.8	-4.65
6503	-5.65					7027.4	-19.538		568.61	-9.22		7799	-7.00547		10700.4	-8.2		9191.6	-4.42
6507	-5.62					7031.7	-19.482		569.52	-9.13		7805	-7.19847		10719.3	-8.43		9194.4	-3.85
6512	-5.63					7036.1	-19.181		569.98	-9.28		7811	-6.81355		10738.3	-8.32		9197.2	-4.66
6516	-5.75					7040.4	-19.063		570.46	-9.15		7817	-6.49005		10757.3	-8.63		9200	-5.17
6521	-5.88					7044.8	-18.908		570.93	-9.01		7823	-6.53412		10776.2	-8.96		9202.8	-4.42
6525	-5.72					7049.1	-19.151		571.42	-9.04		7829	-6.6996		10795.2	-8.9		9205.6	-4.73
6530	-5.65					7053.5	-19.211		571.91	-8.99		7835	-6.54986		10814.2	-8.82		9208.4	-4.68
6534	-5.71					7057.8	-19.545		572.4	-8.96		7841	-6.33936		10833.1	-7.96		9211.2	-4.73
6539	-5.68					7062.2	-19.987		572.91	-8.95		7847	-6.43851		10852.1	-7.75		9214	-5.23
6543	-5.75					7066.5	-20.361		573.42	-9.07		7853	-6.56163		10871	-7.7		9216.8	-5.34
6548	-5.81					7070.9	-20.411		573.94	-9.15		7859	-6.53327		10890	-7.84		9219.6	-5.9
6552	-5.6					7075.2	-20.306		574.48	-9.21		7865	-6.55505		10909.1	-7.97		9222.4	-5.54
6556	-5.77					7079.6	-19.893		575.03	-9.23		7871	-6.57912		10928.2	-8.11		9225.2	-5.59
6561	-5.86					7083.9	-19.629		575.61	-9.12		7877	-6.56441		10947.4	-8.23		9228	-5.96
6565	-6					7088.3	-19.226		576.21	-9.09		7883	-6.62098		10966.5	-8.18		9230.8	-4.7
6570	-5.67					7092.6	-18.893		576.84	-9.07		7889	-6.72342		10985.6	-8.71		9233.6	-5
6574	-5.76					7097	-19.114		577.48	-9.11		7895	-6.8584		11004.7	-8.6		9236.4	-4.34
6579	-5.69					7101.3	-19.355		578.14	-9.14		7901	-6.79819		11023.8	-8.42		9239.2	-5.04
6583	-5.58					7105.7	-19.76		578.83	-9.04		7907	-6.76871		11043	-8.32		9242	-4.73
6588	-5.89					7110	-20.1583		579.53	-8.91		7913	-6.96203		11062.1	-8.4		9244.8	-4.72
6592	-5.71					7114.3	-20.509		580.25	-8.99		7919	-6.89136		11081.2	-8.63		9247.6	-4.74
6597	-5.71					7118.7	-20.245		580.99	-8.91		7925	-6.95471		11100.3	-8.38		9250.4	-4.71
6601	-5.74					7123	-20.167		581.74	-9.03		7931	-6.84381		11119.4	-8.21		9253.2	-4.61
6606	-5.71					7127.4	-19.705		582.51	-8.88		7937	-6.87011		11138.6	-8.24		9256	-4.86
6610	-5.71					7131.7	-19.777		583.3	-9.07		7943	-6.94091		11157.7	-8.41		9258.8	-4.6
6614	-5.72					7136.1	-19.75		584.1	-9.05		7949	-7.00327		11176.8	-8.61		9261.6	-4.7
6619	-5.63					7140.4	-19.813		584.91	-9.04		7955	-6.99891		11195.9	-7.52		9264.4	-5.39
6623	-5.79					7144.8	-19.839		585.74	-8.87		7961	-7.06428		11215	-7.37		9267.2	-5.29
6628	-5.79					7149.1	-19.504		586.59	-8.86		7967	-7.00169		11234.2	-7.62		9270	-4.94
6632	-6.08					7153.5	-19.07		587.44	-8.91		7973	-7.04582		11253.3	-7.95		9272.8	-4.6
6637	-6.12					7157.8	-18.556		588.31	-9		7979	-6.83108		11272.4	-8.22		9275.6	-4.56
6641	-6.2					7162.2	-18.473		589.19	-8.94		7985	-6.9669		11291.5	-8		9278.4	-4.77
6646	-5.99					7166.5	-18.371		590.08	-8.85		7991	-6.9549		11310.6	-7.45		9281.2	-4.85
6650	-5.88					7175.2	-18.707		590.98	-8.97		7997	-7.24954		11329.8	-7.57		9284	-5.16
6655	-5.9					7179.6	-19.402		591.89	-9.1		8003	-7.28615		11348.9	-7.45		9286.8	-5.05
6659	-5.68					7188.3	-19.686		592.81	-9.28		8009	-7.38341		11368	-7.76		9289.6	-4.89
6664	-5.73					7192.6	-19.492		593.74	-9.33		8015	-7.39885		11384.9	-7.73		9292.4	-4.93
6668	-5.85					7197	-19.264		594.67	-9.31		8021	-7.26336		11401.8	-7.37		9295.2	-5.19
6672	-5.84					7201.3	-19.286		595.62	-9.16		8027	-7.4301		11418.7	-7.44		9298	-4.79
6677	-6.02					7205.7	-19.292		596.57	-9.37		8033	-7.46858		11435.6	-7.36		9300.8	-4.56
6681	-6.13					7210	-18.827		597.52	-9.14		8039	-7.48448		11452.5	-7.36		9303.6	-4.7
6686	-6.04					7214.3	-18.785		599.45	-9.18		8045	-7.48338		11469.4	-7.54		9306.4	-4.46
6690	-6.15					7218.7	-18.95		600.42	-9.06		8051	-7.45595		11486.3	-7.42		9309.2	-4.68
6695	-5.86					7223	-19.334		601.4	-9.1		8057	-7.41498		11503.2	-7.42		9312	-4.68
6700	-5.96					7227.4	-19.396		602.37	-9.02		8063	-7.47586		11520.1	-7.27		9314.8	-4.39
6705	-5.95					7231.7	-19.643		603.35	-9.06		8069	-7.3847		11537	-6.93		9317.6	-5.13
6710	-6.07					7236.1	-19.837		604.34	-9.13		8075	-7.31489		11554	-6.89		9320.4	-5.28
6715	-6.09					7240.4	-19.778		605.32	-9.08		8081	-7.20765		11570.9	-6.85		9323.2	-4.51
6720	-6.03					7244.8	-20.074		606.3	-9.06		8087	-7.04696		11587.8	-6.76		9326	-4.87
6725	-5.72					7249.1	-20.567		607.29	-8.97		8093	-7.04363		11604.7	-6.76		9328.8	-4.78
6730	-5.97					7253.5	-20.758		608.27	-8.95		8099	-7.13023		11621.6	-6.86		9331.6	-4.77
6735	-5.73					7257.8	-20.082		609.25	-8.86		8105	-7.02202		11638.5	-6.8		9334.4	-4.37
6740	-5.51					7263.3	-19.738		610.23	-8.93		8111	-7.01382		11655.4	-6.62		9337.2	-3.83
6745	-5.67					7270	-19.223		611.21	-8.93		8117	-7.10928		11672.3	-6.63		9340	-4.08
6750	-5.76					7276.7	-19.172		612.19	-8.79		8123	-7.13194		11689.2	-6.34		9342.8	-4.68
6755	-5.76					7283.3	-19.376		613.16	-8.78		8129	-7.16598		11706.1	-6.29		9345.6	-4.46
6760	-5.75					7290	-19.61		614.13	-8.87		8135	-7.19804		11723	-6.57		9348.4	-4.68
6765	-5.59					7296.7	-19.851		615.09	-8.86		8141	-7.14453		11744.3	-6.59		9351.2	-4.68
6770	-5.7					7303.3	-19.902		616.05	-8.69		8147	-7.12485		11765.6	-6.38		9354	-4.66
6775	-5.68					7310	-20.288		617	-8.83		8153	-7.12445		11786.9	-6.12		9356.8	-5.06
6780	-5.86					7316.7	-20.382		618.89	-8.77		8159	-7.04739		11808.2	-6.77		9359.6	-4.41
6785	-5.98					7323.3	-20.421		619.82	-8.83		8165	-7.08466		11829.5	-6.73		9362.4	-5.21
6790	-5.98					7330	-19.992		620.74	-8.82		8171	-7.08774		11850.8	-6.89		9365.2	-4.88
6795	-5.87					7336.7	-19.783		621.66	-8.83		8177	-7.13609		11872.1	-6.74		9368	-4.21
6800	-6.01					7343.3	-19.3		623.45	-8.83		8183	-6.99192		11893.4	-6.66		9370.8	-4.65
6805	-6.09					7350	-18.91		624.34	-8.96		8189	-6.84337		11914.7	-6.8		9373.6	-4.88
6811	-6.05					7356.7	-18.91		625.21	-8.88		8195	-6.86791		11936	-6.87		9376.4	-4.88
6816	-5.95					7363.3	-19.157		626.07	-8.93		8201	-6.75314		11957.3	-6.63		9379.2	-4.45
6821	-5.92					7370	-19.335		626.92	-8.82		8207	-6.65069		11978.6	-6.87		9382	-4.67
6826	-5.9					7376.7	-19.531		627.75	-8.97		8213	-6.98142		11999.9	-6.45		9384.8	-5.06
6831	-5.79					7383.3	-19.639		628.57	-8.86		8219	-6.70781		12021.2	-6.7		9387.6	-4.91
6836	-5.83					7390	-19.825		629.38	-8.72		8225	-6.78243		12042.5	-6.5		9390.4	-5.08
6841	-5.95					7396.7	-19.934		630.17	-8.74		8231	-6.48879		12063.8	-6.84		9393.2	-5.6
6846	-5.99					7403.3	-20.274		630.95	-8.86		8237	-6.45192		12085.1	-6.49		9396	-4.84
6851	-5.91					7410	-20.176		631.71	-8.78		8243	-6.09345		12106.4	-6.51		9398.8	-5.11
6856	-6.02					7416.7	-20.063		632.45	-8.91		8249	-6.43013		12127.7	-6.65		9401.6	-5.09
6861	-6.19					7423.3	-20.135		633.18	-8.98		8255	-6.54002		12149	-6.49		9404.4	-5.12
6866	-6.03					7430	-20.149		633.88	-8.86		8261	-6.5406		12179.4	-6.6		9407.2	-4.95
6871	-5.83					7436.7	-19.615		634.57	-8.95		8267	-6.5176		12209.8	-6.7		9410	-4.22
6876	-5.83					7443.3	-19.49		635.24	-8.95		8273	-6.50429		12240.3	-6.86		9412.8	-4.92
6881	-5.76					7450	-19.566		635.89	-9.02		8279	-6.49364		12270.7	-6.96		9415.6	-4.97
6886	-5.87					7456.7	-19.783		636.52	-8.9		8285	-6.70939		12301.1	-6.31		9418.4	-5.02
6891	-5.71					7463.3	-20.089		637.13	-8.62		8291	-6.29288		12331.5	-6.56		9421.2	-4.86
6896	-5.75					7470	-20.458		637.72	-8.69		8297	-6.53595		12361.9	-6.71		9424	-4.65
6901	-5.84					7476.7	-20.633		638.29	-8.76		8303	-6.99386		12392.3	-6.82		9426.8	-4.59
6906	-5.89					7483.3	-20.545		638.83	-8.79		8309	-6.76152		12422.8	-6.8		9429.6	-4.94
6911	-5.84					7490	-20.445		639.35	-9.04		8315	-6.42152		12453.2	-6.94		9432.4	-4.43
6916	-5.85					7496.7	-20.579		639.85	-8.92		8321	-6.80553		12483.6	-6.95		9435.2	-4.31
6921	-5.82					7503.3	-20.775		640.32	-8.94		8327	-7.07576		12514	-6.62		9438	-4.61
6926	-5.93					7510	-20.422		640.76	-8.71		8333	-7.0129		12542.3	-6.48		9440.8	-4.48
6931	-5.52					7516.7	-20.587		641.18	-8.89		8339	-7.12764		12570.6	-6.52		9443.6	-4.14
6936	-5.55					7523.3	-21.071		641.58	-8.85		8345	-7.24982		12598.9	-7.18		9446.4	-4.07
6941	-5.65					7530	-20.025		641.94	-8.99		8351	-7.54347		12627.2	-7.28		9449.2	-3.85
6946	-5.62					7536.7	-20.655		642.28	-8.88		8357	-7.73962		12655.5	-7.15		9452	-4.39
6951	-5.63					7543.3	-21.131		642.6	-8.85		8363	-7.41355		12683.8	-7.29		9454.8	-4.35
6956	-5.79					7550	-21.492		642.88	-8.79		8369	-7.20649		12712.1	-7.11		9457.6	-3.74
6962	-5.86					7556.7	-20.957		643.13	-8.93		8375	-7.29715		12740.4	-7.41		9460.4	-4.23
6962	-5.83					7563.3	-20.321		643.35	-8.95		8381	-7.29908		12768.6	-7.49		9463.2	-4.26
6963	-5.88					7570	-19.927		643.56	-8.74		8387	-7.35831		12796.9	-7.17		9466	-4.13
6964	-5.9					7576.7	-19.75		643.77	-8.72		8393	-7.40716		12825.2	-7.44		9468.8	-4.09
6964	-5.91					7583.3	-20.254		643.97	-8.91		8399	-7.21448		12853.5	-7.34		9471.6	-3.92
6965	-5.96					7590	-20.315		644.17	-8.99		8405	-7.08393		12881.8	-7.47		9474.5	-4.25
6966	-6.01					7596.7	-20.784		644.37	-9.12		8411	-7.31159		12910.1	-7.52		9477.3	-4.76
6967	-5.95					7603.3	-20.796		644.56	-9.18		8417	-7.71676		12938.4	-6.92		9480.1	-5.08
6967	-5.69					7610	-20.813		644.76	-9.2		8423	-7.19498		12966.7	-7.23		9482.9	-4.94
6968	-5.8					7616.7	-20.748		644.95	-9.19		8429	-7.12475		12995	-7.27		9485.7	-4.47
6969	-5.71					7623.3	-21.413		645.14	-9.16		8435	-6.85251		13001.4	-7.05		9488.5	-4.58
6969	-5.89					7630	-20.879		645.33	-9.23		8441	-7.11813		13007.7	-7.31		9491.3	-4.22
6970	-5.69					7636.7	-20.59		645.52	-9.13		8447	-7.06295		13014.1	-7.85		9494.1	-4.59
6971	-5.8					7643.3	-20.758		645.7	-9.19		8453	-6.74712		13020.5	-7.85		9496.9	-4.62
6972	-5.65					7650	-21.032		645.88	-9.03		8459	-6.81754		13026.9	-7.74		9499.7	-4.69
6972	-5.65					7656.7	-20.933		646.06	-9.29		8465	-6.85954		13033.2	-7.59		9502.5	-4.79
6973	-5.55					7663.3	-20.954		646.24	-9.1		8471	-6.98		13039.6	-7.57		9505.3	-5
6974	-5.87					7670	-20.312		646.42	-9.15		8477	-6.97152		13046	-7.53		9508.1	-5.37
6974	-5.65					7676.7	-20.276		646.59	-9.15		8483	-6.89189		13052.3	-7.81		9510.9	-4.95
6975	-5.85					7683.3	-20.686		646.77	-9.15		8489	-6.82951		13058.7	-7.92		9513.7	-4.85
6976	-5.79					7690	-20.384		646.94	-9.24		8495	-6.83573		13065.1	-7.88		9516.5	-4.6
6984	-5.94					7696.7	-20.93		647.11	-9.3		8501	-6.90603		13071.4	-7.85		9519.3	-4.36
6992	-5.75					7703.3	-21.56		647.27	-9.3		8507	-6.93673		13077.8	-8.13		9522.1	-4.77
7000	-5.77					7710	-21.232		647.44	-9.08		8513	-6.81098		13084.2	-8.24		9524.9	-4.96
7008	-5.58					7716.7	-20.613		647.6	-9		8519	-6.72564		13090.6	-8.1		9527.7	-4.98
7016	-5.64					7723.3	-20.252		647.77	-9.15		8525	-6.83024		13096.9	-8.07		9530.5	-5.23
7024	-5.61					7730	-20.037		647.93	-9.23		8531	-6.96092		13103.3	-8.15		9533.3	-5.07
7032	-5.65					7736.7	-20.423		648.09	-9.33		8537	-6.61618		13109.7	-8.4		9536.1	-4.84
7040	-5.69					7743.3	-20.607		648.24	-9.34		8543	-6.50562		13116	-8.17		9538.9	-4.62
7049	-5.74					7750	-19.478		648.4	-9.13		8549	-6.88185		13122.4	-8.38		9541.7	-4.48
7057	-5.62					7756.7	-18.85		648.55	-9.31		8555	-6.6289		13128.8	-8.49		9544.5	-3.83
7065	-5.72					7763.3	-18.29		648.7	-9		8561	-6.565		13135.1	-7.83		9547.3	-4.56
7073	-5.68					7770	-18.703		648.86	-9.05		8567	-6.55916		13141.5	-7.73		9550.1	-4.24
7081	-5.8					7776.7	-19.07		649	-9.22		8573	-6.50524		13147.9	-7.77		9552.9	-4.82
7089	-5.71					7783.3	-19.536		649.15	-9.27		8579	-6.33127		13154.3	-7.85		9555.7	-4.66
7097	-5.74					7790	-19.58		649.3	-8.94		8585	-6.15731		13160.6	-7.81		9558.5	-4.84
7105	-5.66					7796.7	-19.66		649.44	-8.71		8591	-6.04781		13167	-7.93		9561.3	-4.31
7113	-5.89					7803.3	-19.447		649.59	-8.7		8597	-6.19745		13182.7	-7.88		9564.1	-4.04
7121	-5.67					7810	-19.486		650.01	-8.98		8603	-6.32281		13198.4	-7.87		9566.9	-3.39
7129	-5.85					7816.7	-19.111		650.14	-9.22		8609	-6.30014		13214.1	-7.81		9569.7	-4.5
7137	-5.73					7823.3	-19.618		650.28	-8.73		8615	-6.27748		13229.8	-8.05		9572.5	-4.76
7145	-5.67					7830	-19.439		650.42	-8.97		8621	-6.25687		13245.5	-7.47		9575.3	-5.14
7154	-5.77					7836.7	-19.389		650.55	-8.68		8627	-6.27273		13261.2	-7.86		9578.1	-4.38
7162	-5.77					7843.3	-19.957		650.68	-9.29		8633	-6.26084		13276.9	-7.78		9580.9	-4.84
7170	-5.71					7850	-20.511		650.81	-9.13		8639	-6.24895		13292.6	-8.07		9583.7	-4.47
7178	-5.73					7856.7	-20.17		650.94	-9.24		8645	-6.23706		13308.3	-8.03		9586.5	-4.88
7186	-5.71					7863.3	-19.814		651.07	-9.26		8651	-6.22517		13324	-8.05		9589.3	-5.36
7194	-5.97					7870	-19.616		651.2	-8.55		8657	-6.31891		13339.7	-7.75		9607.1	-5.4
7202	-6.01					7876.7	-19.831		651.32	-8.44		8663	-6.42417		13355.4	-7.91
7210	-6.02					7883.3	-19.514		651.45	-8.44		8669	-6.39402		13371.1	-7.87
7218	-5.91					7890	-19.693		651.57	-8.43		8675	-6.33809		13386.8	-8.01
7226	-5.95					7896.7	-20.267		651.69	-8.59		8681	-6.28217		13402.5	-7.9
7234	-5.8					7903.3	-20.266		651.81	-8.62		8687	-6.35921		13418.2	-7.87
7242	-6.09					7910	-19.253		651.93	-8.76		8693	-6.48136		13433.9	-8.09
7250	-5.88					7916.7	-19.081		652.05	-8.55		8699	-6.41576		13449.6	-8.03
7259	-5.77					7923.3	-19.916		652.17	-8.58		8705	-6.26328		13465.3	-8.01
7267	-5.46					7930	-19.551		652.29	-9.13		8711	-6.1108		13481	-8.2
7275	-5.8					7936.7	-19.042		652.4	-9.02		8717	-6.13518		13496.7	-8.29
7283	-5.65					7943.3	-18.892		652.52	-8.95		8723	-6.28341		13512.4	-8.09
7291	-5.83					7950	-18.683		652.63	-9.12		8729	-6.32728		13559.5	-7.98
7299	-5.83					7956.7	-18.562		652.75	-9.04		8735	-6.27626		13575.2	-8.15
7307	-5.84					7962.5	-18.459		652.97	-9.01		8741	-6.22525		13590.9	-7.94
7315	-5.68					7967.6	-19.168		653.08	-9.03		8747	-6.2119		13606.6	-7.89
7323	-5.72					7972.7	-19.847		653.19	-9.03		8753	-6.24919		13622.3	-8.03
7324	-5.89					7977.8	-20.18		653.3	-9		8759	-6.28279		13638	-7.97
7325	-5.74					7982.9	-20.342		653.4	-9.03		8765	-6.3099		13666.2	-7.9
7326	-5.84					7988	-20.479		653.51	-9.1		8771	-6.33701		13694.4	-7.94
7327	-5.78					7993	-19.849		653.62	-9.04		8777	-6.35868		13722.5	-7.86
7327	-5.84					7998.1	-19.642		653.72	-9.04		8783	-6.36507		13750.7	-7.91
7328	-5.99					8003.2	-18.352		653.83	-9.02		8789	-6.37146		13778.9	-8.11
7329	-5.93					8008.3	-18.349		653.93	-8.99		8795	-6.37784		13807.1	-8.27
7330	-6.03					8013.4	-18.687		654.03	-9		8801	-6.38423		13835.2	-8.22
7331	-5.68					8018.5	-19.563		654.14	-9.07		8807	-6.36444		13863.4	-7.45
7332	-5.81					8023.5	-19.645		654.24	-8.87		8813	-6.10169		13891.6	-7.9
7332	-5.78					8028.6	-19.753		654.34	-8.95		8819	-5.84962		13919.8	-8.16
7333	-5.7					8033.7	-20.193		654.44	-8.97		8825	-5.93511		13947.9	-7.95
7334	-5.74					8038.8	-19.079		654.54	-9.02		8831	-6.02059		13976.1	-7.53
7335	-5.93					8043.9	-19.068		654.64	-8.96		8837	-6.10607		14004.3	-7.33
7336	-5.73					8049	-18.824		654.74	-9		8843	-6.20655		14117	-7.68
7337	-5.83					8054	-19.275		654.83	-8.86		8849	-6.30815		14154.8	-7.4
7337	-5.62					8059.1	-19.143		654.93	-8.91		8855	-6.25681		14192.6	-7.53
7338	-5.73					8064.2	-19.394		655.03	-8.94		8861	-6.18134		14230.4	-7.35
7339	-5.62					8069.3	-19.163		655.12	-8.96		8867	-6.20326		14268.2	-7.68
7340	-5.7					8074.4	-18.862		655.22	-9.05		8873	-6.25003		14305.9	-7.27
7341	-5.64					8079.5	-18.796		655.32	-8.98		8879	-6.2968		14343.7	-6.64
7342	-5.58					8084.5	-19.702		655.41	-8.99		8885	-6.30044		14381.5	-6.78
7346	-5.86					8089.6	-19.776		655.51	-8.95		8891	-6.28528		14419.3	-6.92
7351	-6.11					8094.7	-19.136		655.6	-8.96		8897	-6.27012		14457.1	-6.72
7355	-5.85					8099.8	-20.392		655.69	-9		8903	-6.34849		14494.9	-6.35
7360	-5.82					8104.9	-19.909		655.79	-9.02		8909	-6.49025		14532.7	-5.92
7365	-5.55					8110	-19.603		655.88	-8.92		8915	-6.50477		14570.5	-6.93
7369	-5.77					8115	-20.536		655.97	-8.98		8921	-6.40607		14608.3	-6.33
7374	-5.64					8120.1	-19.986		656.07	-8.83		8927	-6.38507		14646.1	-6.69
7378	-5.82					8125.2	-20.097		656.16	-8.85		8933	-6.45442		14683.8	-5.71
7383	-5.84					8130.3	-19.404		656.25	-8.93		8939	-6.52377		14721.6	-5.45
7387	-5.95					8135.4	-18.567		656.34	-8.93		8945	-6.5368		14759.4	-5.15
7392	-5.48					8140.5	-19.445		656.43	-8.92		8951	-6.45066		14797.2	-5.45
7397	-5.6					8145.5	-19.584		656.53	-8.96		8957	-6.36453		14835	-5.32
7401	-5.75					8150.6	-20.397		656.62	-8.89		8963	-6.30849		14879.1	-5.27
7406	-5.81					8155.7	-20.117		656.71	-8.87		8969	-6.33704		14923.3	-5.18
7410	-5.73					8160.8	-19.639		656.8	-8.95		8975	-6.35706		14967.4	-4.96
7415	-5.96					8165.9	-19.173		656.89	-8.94		8981	-6.34206		15011.5	-5.29
7419	-5.66					8171	-19.891		656.98	-8.94		8987	-6.33214		15055.6	-5.07
7424	-5.67					8176	-20.515		657.07	-8.91		8993	-6.35634		15099.8	-5.29
7429	-5.82					8181.1	-19.268		657.16	-8.95		8999	-6.38054		15143.9	-5.33
7433	-5.95					8186.2	-18.612		657.25	-8.88		9005	-6.40072		15188	-5.64
7438	-5.87					8191.3	-18.838		657.35	-8.82		9011	-6.29294		15232.1	-5.52
7442	-5.98					8196.4	-19.567		657.44	-8.89		9017	-6.18515		15276.3	-5.34
7447	-5.99					8201.5	-19.838		657.53	-8.83		9023	-6.07737		15320.4	-5.72
7452	-6.09					8206.5	-19.599		657.62	-8.87		9029	-6.11691		15364.5	-5.12
7456	-6.06					8211.6	-19.12		657.71	-8.81		9035	-6.16726		15408.6	-5.24
7461	-6.06					8216.7	-19.354		657.8	-8.87		9041	-6.21761		15452.8	-5.28
7465	-5.96					8221.8	-19.118		657.89	-8.81		9047	-6.26796		15496.9	-5.16
7470	-6.03					8226.9	-17.986		657.98	-8.68		9053	-6.15186		15541	-5.1
7474	-6.07					8232	-18.096		658.07	-8.83		9059	-5.9943		15567.9	-5.15
7479	-6.12					8237	-18.292		658.17	-8.85		9065	-5.83675		15594.9	-5.08
7484	-5.76					8242.1	-17.649		658.26	-8.88		9071	-5.84792		15621.8	-5.08
7488	-5.84					8247.2	-17.669		658.35	-8.79		9077	-5.93027		15648.7	-5.08
7493	-5.78					8252.3	-18.207		658.44	-8.86		9083	-6.01262		15675.6	-4.94
7497	-5.85					8257.4	-18.248		658.54	-8.82		9089	-6.08985		15702.6	-4.96
7502	-5.74					8262.5	-18.388		658.63	-8.85		9095	-6.16375		15729.5	-4.92
7506	-5.96					8267.5	-18.642		658.72	-8.83		9101	-6.23766		15756.4	-4.84
7511	-5.92					8272.6	-18.445		658.82	-8.83		9107	-6.31156		15783.4	-4.89
7516	-6.01					8277.7	-18.945		658.91	-8.84		9113	-6.29229		15810.3	-5.14
7525	-5.69					8282.8	-19.116		659	-8.75		9119	-6.17204
7534	-5.79					8287.9	-18.734		659.1	-8.79		9125	-6.0518
7544	-5.97					8293	-18.87		659.19	-8.72		9131	-5.9735
7553	-6.04					8298	-19.015		659.29	-8.7		9137	-5.96186
7562	-5.76					8303.1	-19.13		659.39	-8.65		9143	-5.95022
7572	-5.74					8308.2	-19.429		659.48	-8.75		9149	-5.97168
7581	-5.73					8313.3	-19.464		659.58	-8.68		9155	-6.07262
7590	-5.77					8318.4	-18.846		659.68	-8.72		9161	-6.13378
7600	-5.68					8323.5	-18.625		659.78	-8.89		9167	-6.06426
7609	-5.6					8328.5	-18.844		659.97	-8.87		9173	-5.99474
7619	-6					8333.6	-19.317		660.07	-8.9		9179	-5.92522
7628	-6.01					8338.7	-19.472		660.17	-8.91		9185	-5.8557
7637	-6.04					8343.8	-19.907		660.27	-8.98		9191	-5.79791
7647	-6.21					8348.9	-20.206		660.38	-9		9197	-5.86849
7656	-6.18					8354	-20.88		660.48	-8.97		9203	-5.93908
7665	-6.32					8359	-19.947		660.58	-8.95		9209	-6.00966
7675	-6.06					8364.1	-19.092		660.69	-8.99		9215	-6.00855
7684	-6.2					8369.2	-17.841		660.9	-8.99		9221	-6.00709
7693	-5.95					8374.3	-18.105		661	-9.11		9227	-5.91372
7703	-6.2					8379.4	-19.905		661.11	-9.15		9233	-5.81413
7712	-5.97					8384.5	-19.886		661.22	-9.05		9239	-5.85378
7722	-6.21					8389.5	-19.211		661.32	-9.05		9245	-5.91273
7731	-5.81					8394.6	-19.2		661.43	-9.08		9251	-5.97168
7734	-6.02					8399.7	-19.727		661.54	-9.01		9257	-5.94838
7737	-5.88					8404.8	-19.511		661.66	-9.05		9263	-5.90335
7741	-5.88					8409.9	-19.788		661.77	-9.08		9269	-5.85832
7744	-6.02					8415	-18.886		661.88	-9.11		9275	-5.87786
7747	-6.09					8420	-18.653		662	-9.13		9281	-5.92452
7750	-5.99					8425.1	-18.72		662.11	-9.16		9287	-5.91491
7753	-6.03					8430.2	-19.587		662.23	-9.24		9293	-5.87457
7757	-6.18					8435.3	-19.643		662.34	-9.08		9299	-5.90882
7760	-6.2					8440.4	-19.414		662.46	-9.22		9305	-5.99503
7763	-6					8445.5	-19.458		662.58	-9.17		9311	-6.08124
7766	-5.96					8450.5	-18.924		662.7	-9.21		9317	-6.06533
7770	-6.1					8455.6	-19.039		662.82	-9.15		9323	-5.94894
7773	-5.89					8460.7	-19.728		662.95	-9.26		9329	-5.83254
7776	-6					8465.8	-19.97		663.07	-9.3		9335	-5.88995
7779	-6.1					8470.9	-19.611		663.19	-9.3		9341	-6.18766
7782	-6.16					8476	-19.285		663.32	-9.27		9347	-6.26824
7786	-5.99					8481	-18.691		663.45	-9.19		9353	-5.96946
7789	-6.1					8486.1	-19.871		663.58	-9.29		9359	-5.80812
7792	-5.97					8491.2	-20.704		663.71	-9.39		9365	-5.95416
7795	-6.04					8496.3	-20.65		663.84	-9.36		9371	-6.10019
7799	-6.08					8501.4	-20.722		663.97	-9.41		9377	-6.18851
7802	-6.13					8506.5	-20.613		664.1	-9.26		9383	-6.08089
7805	-5.93					8511.5	-20.307		664.24	-9.46		9389	-6.00376
7808	-5.92					8516.6	-20.58		664.37	-9.37		9395	-6.07132
7811	-5.79					8521.7	-20.843		664.51	-9.28		9401	-6.13888
7815	-5.84					8526.8	-20.976		664.65	-9.36		9407	-6.19968
7818	-5.91					8531.9	-20.23		664.79	-9.23		9413	-6.19626
7821	-5.98					8537	-19.204		664.93	-9.35		9419	-6.19088
7824	-5.91					8542	-18.89		665.08	-9.37		9425	-6.14212
7828	-5.91					8547.1	-19.778		665.22	-9.36		9431	-6.09336
7831	-5.95					8552.2	-19.87		665.37	-9.22		9437	-6.0446
7834	-6.13					8557.3	-19.621		665.52	-9.35		9443	-6.17225
7837	-6.15					8562.4	-20.14		665.67	-9.49		9449	-6.3059
7846	-6.04					8567.5	-20.423		665.82	-9.31		9455	-6.35906
7855	-6.26					8572.5	-19.901		665.97	-9.47		9461	-6.40493
7863	-6.07					8577.6	-19.347		666.13	-9.02		9467	-6.45079
7872	-6.11					8582.7	-19.5113		666.28	-9.03		9473	-6.46486
7881	-6.06					8587.8	-19.4		666.44	-9.08		9479	-6.47299
7890	-6.31					8592.9	-19.093		666.6	-9.02		9485	-6.48113
7898	-6.29					8598	-19.72		666.76	-9.03		9491	-6.42808
7907	-6.43					8603	-19.78		666.92	-9.24		9497	-6.35677
7916	-6.31					8608.1	-20.138		667.09	-9.12		9503	-6.28546
7924	-6.41					8613.2	-20.814		667.25	-9.17		9509	-6.21415
7933	-6.4					8618.3	-20.25		667.42	-9.16		9515	-6.14284
7942	-6.28					8623.4	-19.462		667.59	-9.13		9521	-6.22785
7951	-6.19					8628.5	-19.199		667.76	-9.14		9527	-6.39642
7959	-6.35					8633.5	-21.6		667.93	-9.2		9533	-6.46339
7968	-6.3					8638.6	-22.198		668.11	-9.19		9539	-6.46405
7977	-6.29					8643.7	-21.058		668.29	-9.17		9545	-6.4647
7986	-6.33					8648.8	-20.319		668.47	-9.36		9551	-6.41997
7994	-6.56					8653.9	-19.851		668.65	-9.33		9557	-6.33591
8003	-6.33					8659	-19.831		668.84	-9.07		9563	-6.31741
8012	-6.44					8664	-20.875		669.03	-9.26		9569	-6.36726
8020	-6.38					8669.1	-20.865		669.23	-9.15		9575	-6.41712
8029	-6.36					8674.2	-20.692		669.43	-9.22		9581	-6.43449
8038	-6.31					8679.3	-20.447		669.64	-9.1		9587	-6.40712
8047	-6.32					8684.4	-20.717		669.86	-9.16		9593	-6.37024
8055	-6.02					8689.5	-19.932		670.08	-9.18		9599	-6.31746
8064	-6.2					8694.5	-20.082		670.3	-9.19		9605	-6.26468
8071	-6.03					8699.6	-20.8		670.53	-9.12		9611	-6.14516
8078	-6					8704.7	-19.801		670.77	-9.17		9617	-5.87352
8085	-6.07					8709.8	-19.464		671.01	-9.17		9623	-5.68089
8092	-6.02					8714.9	-20.344		671.25	-9.15		9629	-5.71532
8099	-5.91					8720	-20.734		671.5	-9.12		9635	-5.74975
8106	-6.05					8725	-21.082		671.75	-9.09		9641	-5.78417
8113	-5.98					8730.1	-20.794		672.01	-9.17		9647	-5.8186
8120	-5.99					8735.2	-20.638		672.28	-9.12		9653	-5.85303
8127	-5.93					8740.3	-20.33		672.55	-9.08		9659	-5.88746
8134	-6.12					8745.4	-20.711		672.82	-8.79		9665	-5.92189
8141	-5.89					8750.5	-20.6		673.1	-8.97		9671	-5.95966
8148	-6.01					8755.5	-20.431		673.38	-8.99		9677	-6.04363
8155	-5.77					8760.6	-19.722		673.67	-8.93		9683	-6.12538
8162	-5.97					8765.7	-19.294		673.97	-8.7		9689	-6.09316
8169	-5.99					8770.8	-19.566		674.26	-8.89		9695	-6.06094
8176	-6.03					8775.9	-20.436		674.57	-8.73		9701	-6.02872
8183	-6.11					8781	-20.163		674.87	-8.72		9707	-6.12451
8190	-6.01					8786	-19.391		675.18	-8.97		9713	-6.22752
8196	-5.94					8791.1	-19.281		675.5	-8.69		9719	-6.19648
8202	-6.03					8796.2	-18.943		675.82	-8.82		9725	-6.15026
8208	-6.02					8801.3	-18.866		676.14	-9.05		9731	-6.10404
8214	-6.15					8806.4	-19.184		676.47	-9.07		9737	-6.09076
8220	-5.93					8811.5	-19.691		676.8	-9.05		9743	-6.08441
8226	-6					8816.5	-19.921		677.14	-9.08		9749	-6.18938
8232	-5.99					8821.6	-19.986		677.48	-9.4		9755	-6.32612
8238	-6.11					8826.7	-20.205		677.83	-9.3		9761	-6.46285
8244	-6.13					8831.8	-20.357		678.17	-9.08		9767	-6.22222
8250	-6.12					8836.9	-20.289		678.53	-9.02		9773	-5.82473
8256	-6.11					8842	-20.878		678.89	-9.05		9779	-5.89795
8262	-6.11					8847	-21.023		679.25	-9.01		9785	-6.21526
8269	-5.96					8852.1	-20.624		679.61	-9.2		9791	-6.53256
8275	-6.04					8857.2	-20.038		679.98	-9.32		9797	-6.53625
8281	-6.14					8862.3	-19.969		680.35	-9.29		9803	-6.31816
8287	-6.23					8867.4	-19.771		680.73	-9.32		9809	-6.26997
8293	-6.22					8872.5	-20.242		681.11	-9.32		9815	-6.36878
8299	-6.3					8877.5	-20.424		681.5	-9.23		9821	-6.46758
8305	-6.2					8882.6	-20.531		681.89	-9.34		9827	-6.57716
8311	-6.25					8887.7	-20.363		682.28	-9.11		9833	-6.69941
8317	-6.15					8892.8	-19.633		682.67	-9.14		9839	-6.7612
8323	-6.23					8897.9	-18.586		683.07	-8.85		9845	-6.73461
8329	-6.13					8908	-18.438		683.48	-8.87		9851	-6.70801
8335	-6.28					8913.1	-19.118		684.29	-9.21		9857	-6.60475
8341	-6.28					8918.2	-19.894		684.71	-9.17		9863	-6.3405
8347	-6.27					8923.3	-20.618		685.54	-9.13		9869	-6.14764
8355	-6.33					8928.4	-20.854		685.97	-9.14		9875	-6.15384
8362	-6.19					8933.5	-21.1		686.4	-9.27		9881	-6.16004
8370	-6.06					8938.5	-21.157		686.83	-9.13		9887	-6.16625
8377	-6.06					8943.6	-20.914		687.26	-9.16		9893	-6.17245
8385	-6.16					8948.7	-19.966		687.7	-9.17		9899	-6.1585
8393	-6.14					8953.8	-20.34		688.14	-9.25		9905	-5.97384
8400	-6.24					8958.9	-20.51		688.58	-9.08		9911	-5.78918
8408	-6.03					8964	-20.174		689.03	-9.11		9917	-5.60498
8415	-6.15					8969	-19.334		689.48	-9.08		9923	-5.59629
8423	-6.16					8974.1	-19.078		689.93	-9.1		9929	-5.5876
8430	-6					8979.2	-19.65		690.38	-9.34		9935	-5.793
8438	-6.36					8984.3	-21.081		690.84	-9.06		9941	-6.01434
8445	-6.28					8989.4	-21.808		691.3	-8.86		9947	-6.23568
8453	-6.18					8994.5	-21.115		691.77	-9.16		9953	-6.16936
8460	-6.14					8999.5	-20.301		692.23	-9.1		9959	-6.03897
8468	-6.05					9004.6	-20.444		692.7	-9.11		9965	-6.04857
8475	-6.04					9009.7	-20.238		693.18	-8.85		9971	-6.1075
8480	-6.19					9014.8	-19.826		693.65	-9.08		9977	-6.16643
8484	-6.3					9019.9	-20.684		694.13	-8.99		9983	-6.19965
8488	-6.31					9025	-20.193		694.61	-9.05		9989	-6.21692
8493	-6.29					9030	-18.697		695.09	-8.96		9995	-6.25866
8497	-6.4					9035.1	-19.377		695.58	-9.03		10001	-6.32188
8501	-6.4					9040.2	-19.82		696.07	-9.03		10007	-6.38511
8505	-6.44					9045.3	-19.637		696.56	-9.02		10013	-6.39595
8510	-6.27								697.05	-8.93		10019	-6.32848
8514	-6.37								697.55	-9.07		10025	-6.35004
8518	-6.37								698.05	-8.99		10031	-6.56866
8522	-6.26								698.55	-8.91		10037	-6.70456
8527	-6.36								699.05	-8.83		10043	-6.54861
8531	-6.48								699.56	-8.88		10049	-6.39266
8535	-6.41								700.06	-8.97		10055	-6.24959
8539	-6.43								700.57	-8.95		10061	-6.24481
8544	-6.55								701.08	-9.08		10067	-6.24002
8548	-6.53								701.6	-9.03		10073	-6.23523
8552	-6.47								702.63	-9.05		10079	-6.13876
8557	-6.56								703.15	-9.05		10085	-6.03765
8561	-6.48								705.25	-9.18		10091	-6.06109
8565	-6.54								705.78	-9.11		10097	-6.10397
8569	-6.57								706.31	-9.09		10103	-6.14686
8574	-6.82								706.85	-8.86		10109	-6.06757
8578	-6.97								707.38	-9.02		10115	-5.94539
8582	-6.83								707.92	-9.16		10121	-6.0373
8586	-6.78								708.46	-9.05		10127	-6.23889
8591	-6.72								709	-9.07		10133	-6.44049
8595	-6.76								709.54	-9.1		10139	-6.40364
8599	-6.86								710.08	-9.03		10145	-6.17249
8603	-6.58								710.62	-9.14		10151	-6.07033
8608	-6.53								711.17	-9.16		10157	-6.10622
8612	-6.48								711.72	-9.08		10163	-6.1421
8616	-6.61								712.27	-9.03		10169	-6.14865
8621	-6.43								712.82	-9.17		10175	-6.10926
8625	-6.24								713.37	-9.24		10181	-6.14236
8629	-6.33								713.92	-9.22		10187	-6.32053
8633	-6.26								714.47	-9.03		10193	-6.49869
8638	-6.4								715.03	-9.27		10199	-6.58568
8642	-6.29								715.58	-9.35		10205	-6.4096
8646	-6.32								716.14	-9.3		10211	-6.29175
8650	-6.07								716.7	-9.26		10217	-6.38921
8655	-6.31								717.26	-9.35		10223	-6.48667
8659	-5.95								717.82	-9.33		10229	-6.55195
8663	-6.31								718.38	-9.29		10235	-6.44221
8667	-6.11								718.94	-9.24		10241	-6.35784
8672	-6.38								721.76	-9.27		10247	-6.45391
8676	-6.29								726.32	-8.86		10253	-6.54998
8680	-6.32								728.6	-9.16		10259	-6.6207
8684	-6.32								733.18	-8.85		10265	-6.41407
8689	-6.46								735.47	-8.96		10271	-6.22499
8693	-6.53								737.76	-8.83		10277	-6.30708
8697	-6.57								740.04	-8.92		10283	-6.38916
8706	-6.49								744.58	-8.95		10289	-6.46504
8714	-6.5								746.83	-9.12		10295	-6.31981
8723	-6.32								749.06	-9.19		10301	-6.17533
8731	-6.43								751.28	-9.17		10307	-6.28933
8740	-6.39								753.48	-9.31		10313	-6.40333
8748	-6.4								755.65	-9.4		10319	-6.51732
8757	-6.33								759.92	-9.02		10325	-6.2913
8765	-6.47								762.01	-9.19		10331	-6.05073
8774	-6.4								764.07	-9.09		10337	-6.12986
8782	-6.36								766.09	-9.01		10343	-6.23598
8791	-6.37								768.08	-9.03		10349	-6.14155
8799	-6.38								770.03	-9.38		10355	-6.01907
8808	-6.35								771.94	-9.34		10361	-5.89659
8816	-6.47								773.8	-9.13		10367	-5.92211
8825	-6.35								775.61	-9.05		10373	-5.98671
8833	-6.4								777.38	-9.33		10379	-6.05131
8842	-6.25								779.09	-9.33		10385	-5.87665
8851	-6.27								780.75	-9.32		10391	-5.58926
8859	-6.22								782.36	-9.22		10397	-5.59302
8868	-6.26								783.96	-9.18		10403	-5.7946
8876	-6.12								785.55	-9.17		10409	-5.9029
8885	-5.93								787.13	-9.27		10415	-5.92045
8893	-5.95								788.7	-9.22		10421	-5.938
8902	-6.1								790.26	-9.39		10427	-5.95927
8910	-6.14								791.82	-9.39		10433	-5.98679
8919	-6.23								793.38	-9.19		10439	-6.01431
8927	-6.13								794.93	-9.29		10445	-6.01535
8936	-6.18								796.47	-9.07		10451	-5.93625
8944	-6.13								798.02	-9.23		10457	-5.85714
8953	-6.05								799.55	-9.27		10463	-5.77803
8961	-6.01								801.09	-9.37		10469	-5.72067
8970	-5.83								802.63	-9.2		10475	-5.83108
8978	-6.01								804.16	-9.22		10481	-5.94149
8987	-5.9								805.69	-9.34		10487	-6.05504
8995	-6.08								807.22	-9.19		10493	-6.22434
9004	-5.82								808.75	-9.14		10499	-6.39364
9012	-6.06								810.29	-9.31		10505	-6.54818
9021	-6.25								811.82	-9.65		10511	-6.29683
9029	-6.17								813.36	-9.67		10517	-6.0703
9038	-5.95								814.9	-9.28		10523	-6.36028
9046	-6.02								816.44	-9.29		10529	-6.61609
9055	-6.1								817.99	-9.43		10535	-6.44001
9063	-6.19								819.54	-9.35		10541	-6.26394
9072	-6.3								821.09	-9.41		10547	-6.13101
9080	-6.22								822.65	-9.53		10553	-6.25718
9089	-6.21								824.22	-9.59		10559	-6.38335
9097	-6.23								825.79	-9.53		10565	-6.43466
9106	-6.22								827.37	-9.63		10571	-6.25131
9114	-6.22								828.96	-9.45		10577	-6.17436
9123	-6.28								830.96	-9.67		10583	-6.32144
9131	-6.34								832.16	-9.53		10589	-6.46853
9140	-6.49								833.78	-9.57		10595	-6.45792
9149	-6.36								835.41	-9.44		10601	-6.26198
9157	-6.35								837.04	-9.49		10607	-6.25969
9166	-6.08								838.71	-9.56		10613	-6.40882
9174	-6.15								840.4	-9.56		10619	-6.55795
9183	-6.07								842.13	-9.5		10625	-6.40707
9191	-6.26								843.87	-9.14		10631	-6.14225
9200	-6.14								845.65	-9.38		10637	-6.15231
9208	-6.23								847.44	-9.22		10643	-6.21455
9217	-6.31								849.26	-9.24		10649	-6.27679
9225	-6.12								851.1	-9.28		10655	-6.33903
9234	-6.07								852.95	-9.19		10661	-6.38467
9242	-6.11								853.88	-9.25		10667	-6.33547
9251	-6.14								854.82	-9.35		10673	-6.28626
9259	-5.99								855.76	-9.36		10679	-6.22983
9268	-6.1								856.71	-9.44		10685	-6.15964
9280	-6.23								857.66	-9.48		10691	-6.13248
9291	-6.22								859.56	-9.49		10697	-6.15233
9303	-6								860.52	-9.45		10703	-6.18503
9315	-6.21								861.48	-9.47		10709	-6.22582
9327	-6.17								863.41	-9.42		10715	-6.26662
9339	-6.23								864.38	-9.41		10721	-6.18457
9350	-6.22								865.35	-9.55		10727	-6.07538
9362	-6								866.32	-9.41		10733	-5.9699
9374	-5.43								867.29	-9.37		10739	-6.00479
9386	-5.54								868.26	-9.12		10745	-6.03636
9398	-5.69								869.24	-9.36		10751	-6.05084
9409	-6.18								870.21	-9.2		10757	-6.07679
9421	-6.08								871.19	-9.39		10763	-6.12964
9433	-6.1								872.17	-9.38		10769	-6.18249
9445	-6.14								873.14	-9.48		10775	-6.13853
9457	-6								874.12	-9.07		10781	-5.99714
9469	-6.09								875.1	-9.13		10787	-5.85575
9480	-6.07								877.05	-9.05		10793	-5.85792
9492	-5.95								878.03	-9.17		10799	-5.92442
9504	-6.03								879	-9.28		10805	-5.99091
9516	-6.2								879.98	-9.43		10811	-6.05741
9528	-6.22								880.95	-9.49		10817	-5.98779
9539	-6.29								881.92	-9.28		10823	-5.90807
9551	-6.2								882.9	-9.33		10829	-5.84213
9563	-6.21								883.86	-9.1		10835	-5.906
9575	-6.18								884.83	-9.27		10841	-5.96986
9587	-6.18								885.8	-9.32		10847	-6.0074
9598	-6.05								886.76	-9.3		10853	-5.96438
9610	-5.91								887.72	-9.38		10859	-5.86323
9622	-6.12								888.67	-9.29		10865	-5.64948
9634	-6.08								889.63	-9.37		10871	-5.55918
9646	-5.95								890.58	-8.92		10877	-5.63143
9658	-6.09								891.53	-9.18		10883	-5.70367
9669	-5.89								892.47	-9.21		10889	-5.66497
9678	-5.8								893.41	-9.2		10895	-5.54131
9687	-6.03								894.35	-9.3		10901	-5.41766
9695	-6.11								895.28	-9.33		10907	-5.54133
9704	-5.96								896.21	-9.24		10913	-5.76922
9713	-5.97								897.14	-9.36		10919	-5.7401
9722	-5.94								898.06	-9.24		10925	-5.64638
9730	-6.09								898.97	-9.13		10931	-5.82425
9739	-5.86								899.88	-9.18		10937	-6.03233
9748	-5.98								900.79	-9.12		10943	-6.21662
9756	-5.9								901.69	-9.12		10949	-6.05549
9765	-5.93								903.47	-9.3		10955	-5.89437
9774	-5.89								904.35	-9.01		10961	-5.8274
9783	-5.88								905.23	-8.96		10967	-6.04787
9791	-6.03								906.1	-9.13		10973	-6.1787
9800	-5.98								906.96	-9.23		10979	-6.15914
9809	-5.93								907.82	-9.37		10985	-6.13958
9817	-6								908.67	-9.1		10991	-6.11459
9826	-6.05								909.51	-9.04		10997	-6.08536
9835	-5.85								910.35	-9.34		11003	-6.00142
9844	-6.14								911.17	-9.17		11009	-5.89168
9852	-6.01								911.99	-9.24		11015	-5.78194
9861	-6								912.81	-9.36		11021	-5.7866
9870	-6.02								913.61	-9.23		11027	-5.81362
9873	-5.95								914.8	-9.15		11033	-5.84063
9876	-5.98								916.37	-9.3		11039	-5.86765
9879	-6.07								917.91	-9.36		11045	-5.80304
9882	-6.09								919.43	-9.36		11051	-5.73724
9885	-5.91								920.93	-9.37		11057	-5.67392
9888	-6.1								922.4	-9.36		11063	-5.67192
9891	-6.04								923.86	-9.19		11069	-5.66993
9894	-6.18								925.29	-9.29		11075	-5.68127
9897	-6.11								926.71	-9.25		11081	-6.0522
9900	-6.12								928.11	-9.28		11087	-6.41247
9903	-5.63								929.49	-9.21		11093	-6.35021
9906	-5.91								930.85	-9.23		11099	-6.28796
9909	-5.75								932.2	-9.1		11105	-6.22743
9912	-6								933.53	-9.14		11111	-6.21203
9915	-5.78								934.84	-9.09		11117	-6.18333
9919	-5.87								936.15	-9.15		11123	-6.01875
9922	-5.86								937.44	-9.1		11129	-5.85417
9925	-5.89								938.72	-9.13		11135	-5.7896
9928	-5.85								939.98	-9.04		11141	-5.98753
9931	-5.97								941.24	-9.08		11147	-6.00385
9934	-5.81								942.48	-9.01		11153	-5.8367
9937	-5.82								943.72	-9.02		11159	-5.89679
9946	-5.71								944.95	-8.97		11165	-6.008
9955	-5.65								946.17	-8.91		11171	-5.95914
9965	-5.17								947.38	-8.92		11177	-5.75919
9974	-5.26								948.59	-8.91		11183	-5.74649
9983	-5.74								949.8	-9.01		11189	-5.8855
9993	-5.44								950.99	-9.03		11195	-5.95813
10002	-5.49								952.19	-9.01		11201	-6.08165
10011	-5.38								953.38	-9.07		11207	-5.94773
10020	-5.67								954.57	-8.9		11213	-5.63672
10030	-5.82								955.76	-8.88		11219	-5.83911
10039	-5.84								956.94	-9.01		11225	-5.78734
10048	-5.8								958.13	-8.92		11231	-5.81905
10058	-5.83								959.32	-8.94		11237	-5.83097
10067	-6								960.51	-9.11		11243	-5.55931
10076	-6.11								961.7	-9.04		11249	-5.35036
10085	-6.08								962.9	-9.06		11255	-5.60524
10095	-6.07								964.09	-9.02		11261	-5.49023
10104	-6.06								965.3	-9.07		11267	-5.30172
10113	-5.81								967.72	-9.16		11273	-5.54354
10122	-6.01								968.95	-9.11		11279	-5.78535
10132	-6.03								970.18	-9.07		11285	-5.585
10141	-6.01								971.42	-9.06		11291	-5.27898
10150	-6.15								972.66	-9.24		11297	-5.11543
10160	-6								973.92	-9.12		11303	-5.24089
10169	-5.88								975.19	-9.05		11309	-5.31264
10178	-5.88								976.47	-9.22		11315	-5.35423
10187	-5.82								977.77	-9.28		11321	-5.49397
10197	-5.88								979.07	-9.18		11327	-5.64073
10206	-5.93								980.39	-9.1		11333	-5.76514
10215	-5.95								981.73	-9.23		11339	-5.85057
10225	-5.87								983.08	-9.2		11345	-5.93601
10234	-5.69								984.44	-9.26		11351	-5.91977
10243	-5.89								985.83	-9.11		11357	-5.87031
10252	-5.59								987.23	-9.16		11363	-5.75093
10262	-5.47								988.65	-9.19		11369	-5.63154
10271	-5.26								991.55	-9.34		11375	-5.6257
10280	-5.28								993.03	-9.33		11381	-5.69501
10290	-5.4								994.53	-9.41		11387	-5.61031
10299	-5.53								996.06	-9.42		11393	-5.51365
10308	-5.87								997.6	-9.45		11399	-5.62498
10317	-5.57								999.17	-9.43		11405	-6.01863
10322	-6								1000.77	-9.43		11411	-6.00303
10327	-5.66								1002.39	-9.44		11417	-5.85658
10332	-6								1004.04	-9.35		11423	-5.77638
10336	-5.89								1005.72	-8.95		11429	-5.88611
10341	-5.8								1007.42	-9.26		11435	-5.91567
10350	-5.68								1009.15	-9.27		11441	-5.88974
10359	-5.78								1010.91	-9.36		11447	-5.8807
10368	-5.13								1013.61	-9.45		11453	-6.05455
10376	-5.21								1014.52	-9.04		11459	-6.11176
10385	-5.05								1015.45	-9.02		11465	-6.0016
10394	-5.05								1016.38	-8.91		11471	-5.89143
10403	-5.09								1017.33	-8.96		11477	-6.07012
10412	-4.9								1018.31	-8.87		11483	-6.20328
10421	-5.01								1019.31	-9.13		11489	-6.05323
10429	-5.26								1020.34	-9.08		11495	-5.90317
10438	-5.36								1021.39	-9.16		11501	-5.72322
10447	-5.31								1022.46	-9.04		11507	-5.53714
10456	-5.21								1023.55	-8.97		11513	-5.70418
10465	-5.17								1024.66	-9.08		11519	-5.87121
10474	-5.22								1025.8	-9.22		11525	-6.02176
10482	-5.36								1026.95	-9.12		11531	-6.1557
10491	-5.26								1028.12	-8.99		11537	-6.06332
10500	-5.23								1029.32	-9.12		11543	-5.92078
10509	-5.02								1030.53	-8.97		11549	-5.85132
10518	-5.29								1031.76	-8.88		11555	-5.9524
10527	-5.16								1033	-8.93		11561	-6.05348
10535	-4.96								1034.27	-8.95		11567	-6.15455
10544	-5.04								1035.55	-8.86		11573	-6.23798
10553	-5.01								1036.85	-8.95		11579	-6.1712
10562	-5.24								1038.16	-8.87		11585	-6.18266
10570	-5.05								1039.49	-9.08		11591	-6.29874
10577	-5.33								1040.83	-8.94		11597	-6.41481
10585	-5.33								1042.19	-8.92		11603	-6.0649
10593	-5.29								1043.56	-8.68		11609	-5.7536
10600	-5.22								1044.95	-9.04		11615	-5.71365
10608	-5.32								1046.35	-8.83		11621	-5.62724
10616	-5.44								1047.76	-8.61		11627	-5.50403
10624	-5.35								1049.18	-8.83		11633	-5.38319
10631	-5.36								1050.62	-8.99		11639	-5.3162
10639	-5.34								1052.06	-8.93		11645	-5.24922
10647	-5.6								1053.52	-9.22		11651	-5.18223
10654	-5.6								1054.98	-9.02		11657	-5.11525
10662	-5.6								1056.46	-9.2		11663	-5.23841
10670	-5.51								1057.95	-9.24		11669	-5.39592
10677	-5.42								1059.44	-9.35		11675	-5.55343
10685	-5.23								1060.94	-9.09		11681	-5.71094
10693	-5.53								1062.45	-8.99		11687	-5.73036
10701	-5.49								1063.97	-9.09		11693	-5.67556
10708	-5.72								1065.49	-9.19		11699	-5.62961
10716	-5.39								1067.02	-8.85		11705	-5.64182
10724	-5.6								1068.56	-8.89		11711	-5.65403
10731	-5.38								1070.1	-8.81		11717	-5.66624
10739	-5.68								1071.64	-9.15		11723	-5.63059
10747	-5.64								1073.19	-9.11		11729	-5.58095
10754	-5.57								1074.75	-9.16		11735	-5.54867
10762	-5.51								1076.31	-9.04		11741	-5.56693
10770	-5.53								1077.87	-9.05		11747	-5.5852
10778	-5.55								1079.43	-9.01		11753	-5.52502
10785	-5.74								1080.99	-9.15		11759	-5.43682
10793	-5.6								1082.56	-8.98		11765	-5.34806
10803	-5.47								1084.13	-9.1		11771	-5.34428
10814	-5.48								1085.7	-8.99		11777	-5.47932
10824	-5.58								1088.83	-8.83		11783	-5.61436
10834	-5.35								1090.4	-8.75		11789	-5.57068
10845	-5.34								1091.96	-8.98		11795	-5.49838
10855	-5.41								1093.53	-8.88		11801	-5.48243
10865	-5.27								1095.09	-9.08		11807	-5.57361
10876	-5.4								1096.65	-9.09		11813	-5.56427
10886	-5.49								1098.2	-9.02		11819	-5.50466
10896	-5.47								1101.3	-9.13		11825	-5.45213
10907	-5.55								1102.84	-9.22		11831	-5.39967
10917	-5.35								1104.38	-8.99		11837	-5.31302
10927	-5.24								1105.91	-9.21		11843	-5.18821
10938	-5.24								1107.44	-8.99		11849	-5.0634
10948	-5.25								1108.95	-9.09		11855	-5.31131
10958	-5.26								1110.47	-9.23		11861	-5.49299
10969	-5.47								1111.97	-9.29		11867	-5.46079
10979	-5.15								1113.46	-9.16		11873	-5.42859
10989	-5.22								1114.95	-9.07		11879	-5.4251
11000	-4.93								1116.43	-8.87		11885	-5.42192
11010	-4.96								1117.9	-8.88		11891	-5.32969
11020	-4.93								1119.36	-9.07		11897	-5.23745
11031	-4.78								1120.81	-8.91		11903	-5.31607
11041	-4.84								1122.24	-8.96		11909	-5.52238
11051	-4.73								1123.67	-8.85		11915	-5.48358
11062	-4.87								1125.08	-8.94		11921	-5.4161
11072	-4.69								1126.48	-8.82		11927	-5.34861
11083	-4.78								1127.87	-8.86		11933	-5.28112
11087	-4.95								1129.25	-8.83		11939	-5.21694
11092	-4.95								1130.61	-8.98		11945	-5.15417
11097	-5.38								1131.96	-8.99		11951	-5.12989
11102	-5.26								1133.29	-9.02		11957	-5.27528
11106	-4.96								1134.61	-8.84		11963	-5.34157
11111	-4.72								1135.91	-8.9		11969	-5.33084
11116	-5.06								1137.19	-8.87		11975	-5.32012
11121	-5.15								1138.46	-8.92		11981	-5.30939
11126	-5.26								1139.71	-8.8		11987	-5.32209
11130	-5.35								1140.95	-8.69		11993	-5.38683
11135	-4.85								1142.16	-8.93		11999	-5.45156
11140	-5.24								1143.36	-9.09		12005	-5.35172
11145	-4.69								1144.54	-8.98		12011	-5.21954
11149	-4.82								1145.7	-9.08		12017	-5.17149
11154	-5.07								1146.83	-9.05		12023	-5.12344
11159	-4.9								1147.95	-9.17		12029	-5.23668
11164	-4.67								1149.05	-8.95		12035	-5.45949
11169	-4.75								1150.12	-9.02		12041	-5.32395
11173	-5.21								1151.18	-9.01		12047	-5.15595
11178	-5.13								1152.21	-8.93		12053	-5.07046
11183	-5.24								1153.22	-8.86		12059	-5.10918
11188	-4.88								1154.21	-8.98		12065	-5.09109
11190	-5.4								1155.18	-8.79		12071	-5.05098
11192	-5.4								1156.13	-8.81		12077	-5.05786
11195	-5.44								1157.07	-8.88		12083	-5.24964
11197	-5.43								1157.99	-9.09		12089	-5.24726
11199	-5.37								1158.9	-9.03		12095	-5.06824
11201	-5.26								1159.79	-9.09		12101	-4.89039
11204	-5.3								1160.68	-9.18		12107	-4.98036
11206	-5.28								1161.55	-9.24		12113	-5.07032
11208	-5.1								1162.41	-9.15		12119	-5.16029
11211	-4.83								1163.26	-8.84		12125	-5.25025
11213	-5.07								1164.1	-9.02		12131	-5.14916
11215	-5.18								1164.94	-8.94		12137	-5.02149
11217	-5.35								1165.77	-9.11		12143	-5.04209
11220	-5.32								1166.59	-9.06		12149	-5.06268
11222	-5.36								1167.41	-8.96		12155	-5.12058
11224	-5.14								1168.22	-8.97		12161	-5.20373
11227	-5.23								1169.04	-9.36		12167	-5.0907
11229	-5.1								1169.85	-9.25		12173	-4.95887
11231	-5.1								1170.66	-9.04		12179	-4.85275
11233	-5.2								1171.47	-9.08		12185	-4.78744
11236	-5.25								1172.28	-9.28		12191	-4.80026
11238	-5.34								1173.09	-9.11		12197	-4.84619
11240	-5.43								1173.91	-9.01		12203	-4.90113
11242	-5.38								1175.55	-9.06		12209	-4.99798
11245	-5.35								1177.22	-8.95		12215	-5.03506
11247	-5.38								1178.07	-9.19		12221	-5.01088
11249	-5.55								1178.92	-9.16		12227	-4.9867
11252	-5.64								1179.79	-9.1		12233	-4.95769
11254	-5.78								1180.66	-9.23		12239	-4.94311
11256	-5.39								1181.55	-9.16		12245	-4.96416
11258	-5.25								1182.45	-8.8		12251	-4.9852
11261	-5.35								1183.36	-8.8		12257	-5.04017
11263	-5.42								1184.29	-8.58		12263	-5.08567
11265	-5.33								1185.23	-8.53		12269	-4.94488
11268	-5.55								1186.19	-8.67		12275	-4.80409
11270	-5.34								1187.17	-8.89		12281	-4.94587
11272	-5.53								1188.17	-8.94		12287	-5.29205
11274	-5.32								1189.18	-9.04		12293	-5.25369
11277	-5.33								1190.22	-9.29		12299	-5.17488
11279	-5.24								1191.28	-9.41		12305	-5.08201
11281	-5.23								1192.36	-9.32		12311	-4.96735
11284	-5.23								1193.46	-9.43		12317	-5.05073
11286	-5.43								1194.58	-9.34		12323	-5.21195
11288	-5.28								1195.74	-9.4		12329	-5.31248
11290	-5.33								1196.91	-9.4		12335	-5.17875
11293	-5.18								1198.12	-9.4		12341	-5.08728
11295	-5.37								1199.36	-9.42		12347	-5.03317
11297	-5.07								1200.69	-9.33		12353	-4.97979
11300	-5.02								1202.1	-9.32		12359	-4.96786
11302	-5.07								1203.61	-9.28		12365	-4.95375
11304	-5.35								1205.2	-9.27		12371	-4.93546
11306	-5.27								1206.88	-9.02		12377	-4.91716
11309	-5.22								1208.64	-9.13		12383	-4.81776
11311	-5.18								1210.48	-9.15		12389	-4.70143
11313	-5.27								1212.4	-9.31		12395	-4.5851
11315	-5.03								1214.39	-8.95
11318	-5.18								1216.46	-8.96
11320	-5.08								1218.6	-9.1
11322	-4.96								1220.81	-9.22
11325	-4.98								1223.08	-9.18
11327	-5.1								1225.42	-8.96
11329	-5.14								1238.03	-8.77
11331	-5.26								1240.71	-8.86
11334	-5.24								1243.45	-8.66
11336	-5.11								1249.06	-8.68
11338	-5.11								1251.93	-8.84
11341	-5.21								1254.84	-8.84
11343	-5.01								1263.8	-8.99
11345	-5.3								1266.86	-8.73
11346	-5.07								1273.06	-8.92
11347	-5.2								1276.19	-9.23
11348	-5.11								1279.36	-9.21
11349	-5.28								1282.54	-9.04
11350	-5.09								1285.75	-8.85
11352	-5.1								1288.97	-9.22
11353	-5.02								1292.2	-9.01
11354	-5.17								1295.45	-9.19
11355	-5.35								1298.71	-9.01
11356	-5.43								1301.98	-9.2
11357	-5.23								1305.26	-9.06
11358	-5.39								1308.54	-8.92
11359	-5.32								1311.82	-8.91
11360	-5.42								1315.1	-9.19
11361	-5.27								1318.38	-9.11
11362	-5.24								1321.65	-8.89
11363	-5.11								1324.92	-8.94
11364	-5.11								1331.43	-8.89
11365	-5.02								1334.66	-8.86
11367	-5.08								1341.08	-9.1
11368	-4.84								1347.43	-9.14
11369	-5.12								1350.56	-8.79
11371	-4.77								1353.67	-9.03
11373	-4.95								1359.81	-8.68
11376	-5.05								1362.83	-9.02
11378	-5.15								1365.81	-8.93
11380	-5.14								1368.76	-9.06
11382	-5.26								1374.53	-9.13
11385	-5.23								1377.35	-9.09
11387	-5.2								1380.13	-8.6
11389	-5.12								1382.86	-8.79
11392	-5.2								1385.54	-8.94
11394	-5.28								1393.25	-8.94
11396	-5.21								1398.11	-8.97
11398	-5.27								1400.44	-8.76
11401	-5.34								1402.71	-8.64
11403	-5.33								1407.04	-8.87
11405	-5.21								1409.1	-8.61
11408	-5.19								1411.09	-8.59
11410	-5.28								1413	-8.51
11412	-5.23								1414.83	-8.78
11414	-5.19								1416.65	-8.69
11417	-5.33								1418.46	-8.5
11419	-5.11								1420.25	-8.56
11421	-5.2								1423.8	-8.75
11423	-5.33								1425.56	-8.65
11426	-5.23								1427.31	-8.62
11428	-5.28								1429.04	-8.62
11430	-5.38								1430.76	-8.62
11433	-5.37								1432.47	-8.86
11435	-5.18								1434.17	-8.62
11437	-5.13								1435.86	-8.82
11441	-4.91								1437.54	-8.59
11445	-4.76								1439.21	-8.65
11449	-4.57								1440.86	-8.7
11453	-4.42								1442.51	-8.84
11457	-4.55								1444.14	-8.63
11461	-4.53								1445.77	-8.58
11465	-4.62								1447.38	-8.81
11469	-4.66								1448.99	-9.05
11473	-4.42								1450.58	-8.79
11477	-4.74								1452.17	-8.72
11481	-4.49								1453.74	-8.91
11484	-4.74								1455.31	-8.82
11488	-4.83								1456.86	-8.82
11492	-5.06								1458.41	-8.84
11496	-4.99								1459.95	-8.66
11500	-4.94								1461.48	-8.97
11504	-4.83								1463	-9.12
11508	-4.87								1464.51	-9.14
11512	-4.86								1466.01	-8.95
11516	-4.88								1467.51	-9.17
11520	-4.7								1468.99	-8.85
11524	-4.81								1470.47	-8.95
11528	-4.75								1471.94	-8.87
11532	-5.02								1473.4	-9.05
11536	-5.12								1474.86	-9
11540	-5.39								1476.3	-8.95
11544	-5.22								1477.74	-9
11548	-5.18								1479.17	-9.17
11551	-5.03								1480.6	-8.87
11555	-4.95								1482.02	-9
11559	-4.77								1483.43	-9.1
11563	-4.83								1484.83	-9.17
11567	-4.8								1486.23	-9.08
11571	-4.56								1487.62	-9
11575	-4.79								1489.01	-8.81
11579	-4.66								1490.38	-8.82
11583	-4.63								1491.76	-8.68
11587	-4.52								1493.12	-8.61
11591	-4.47								1494.48	-8.8
11595	-4.69								1495.84	-8.75
11599	-4.56								1497.19	-8.67
11603	-4.48								1498.53	-8.69
11607	-4.43								1499.87	-8.67
11611	-5.01								1501.2	-8.65
11614	-4.86								1502.53	-8.63
11618	-5.02								1503.86	-8.59
11622	-4.89								1506.49	-8.93
11626	-4.72								1507.8	-8.67
11630	-4.84								1509.1	-8.65
11634	-4.7								1510.41	-8.71
11638	-4.48								1511.7	-8.87
11642	-4.67								1513	-9.03
11646	-4.86								1514.29	-8.72
11650	-5.05								1515.57	-8.81
11654	-4.93								1516.85	-8.64
11658	-4.73								1519.41	-8.84
11662	-4.75								1520.68	-8.65
11666	-4.67								1523.22	-8.74
11670	-4.69								1524.48	-8.63
11674	-4.92								1525.74	-8.53
11677	-4.58								1527	-8.62
11681	-5.07								1529.51	-8.54
11685	-5.08								1530.77	-8.69
11689	-4.96								1532.02	-8.65
11693	-5.06								1533.27	-9.09
11697	-4.87								1534.52	-9.24
11701	-5.1								1535.76	-9.23
11705	-4.7								1537.01	-9.13
11709	-4.66								1538.25	-9.29
11713	-4.74								1539.49	-9.23
11722	-4.77								1540.73	-9.2
11730	-5.03								1541.97	-9.18
11739	-5.07								1543.21	-9.17
11748	-4.97								1544.45	-9.21
11756	-5								1545.69	-9.07
11765	-4.99								1546.93	-9.27
11774	-4.93								1548.17	-9.07
11783	-5.03								1549.41	-9.12
11791	-4.91								1550.65	-8.96
11800	-4.64								1551.89	-8.98
11809	-4.66								1553.13	-8.86
11817	-4.86								1554.37	-8.91
11826	-4.83								1555.61	-9.22
11835	-5.17								1556.85	-9.12
11843	-4.99								1558.09	-9.26
11852	-4.55								1559.34	-9.17
11861	-4.65								1560.58	-8.95
11870	-4.43								1561.83	-8.89
11878	-4.31								1563.08	-8.85
11887	-4.37								1564.33	-9.05
11896	-4.29								1565.58	-8.78
11904	-4.38								1566.83	-8.94
11913	-4.37								1568.09	-8.87
11922	-4.61								1570.6	-9.01
11930	-4.81								1571.87	-8.85
11939	-4.98								1573.13	-8.83
11948	-5.06								1574.4	-8.93
11957	-4.97								1575.67	-8.7
11965	-4.81								1576.94	-8.77
11974	-4.76								1578.22	-8.89
11983	-4.77								1579.5	-8.68
11991	-4.92								1580.78	-8.92
12000	-4.76								1583.36	-8.79
12009	-4.81								1584.66	-8.81
12017	-4.77								1585.96	-8.68
12026	-4.74								1587.26	-8.66
12035	-4.59								1588.56	-8.69
12044	-4.53								1589.88	-8.74
12052	-4.49								1591.19	-8.8
12061	-4.42								1592.51	-8.9
12070	-4.43								1593.84	-8.91
12078	-4.62								1595.17	-8.88
12087	-4.52								1596.51	-8.98
12088	-4.9								1597.87	-9.19
12089	-4.65								1599.24	-9.06
12089	-4.83								1600.62	-9.01
12090	-4.59								1602.01	-8.99
12091	-4.29								1603.41	-9.26
12091	-4.35								1604.82	-9.02
12092	-4.31								1606.24	-9.1
12093	-4.16								1607.67	-9.21
12094	-4.76								1609.11	-9.49
12094	-4.77								1610.56	-9.56
12095	-4.53								1612.02	-9.59
12096	-4.48								1613.48	-9.59
12096	-4.86								1614.96	-9.39
12097	-4.39								1616.43	-9.21
12098	-4.21								1617.92	-9.24
12099	-4.57								1619.41	-9.06
12099	-4.35								1620.91	-9.1
12100	-4.73								1622.41	-9.05
12101	-4.61								1623.91	-9.15
12101	-4.89								1625.42	-9.21
12102	-4.99								1626.94	-9.43
12103	-4.75								1628.45	-9.12
12104	-4.85								1629.97	-9.07
12104	-4.75								1631.49	-9.13
12105	-4.82								1633.01	-9.25
12106	-4.68								1634.54	-8.94
12106	-4.76								1636.06	-9.02
12107	-4.88								1637.59	-9.01
12108	-4.97								1639.12	-9.19
12109	-4.61								1640.64	-9.17
12109	-4.72								1642.16	-9.07
12110	-4.41								1643.69	-9.08
12111	-4.72								1645.21	-9.31
12111	-4.49								1646.73	-9.07
12112	-4.94								1648.24	-9
12113	-4.85								1649.76	-8.77
12114	-4.84								1651.27	-8.74
12118	-4.82								1652.77	-8.82
12122	-4.84								1654.27	-8.76
12127	-4.98								1655.77	-8.68
12131	-5.03								1657.26	-8.98
12136	-4.91								1658.74	-8.69
12140	-4.93								1660.22	-8.69
12145	-4.88								1661.69	-8.68
12149	-5.01								1664.61	-8.89
12154	-4.75								1666.06	-9.03
12158	-4.71								1667.5	-8.99
12163	-4.71								1668.93	-8.9
12167	-4.7								1670.35	-8.8
12172	-4.81								1671.77	-8.8
12176	-5								1673.17	-8.51
12181	-5.01								1674.56	-8.53
12185	-4.99								1675.94	-8.55
12190	-4.86								1677.3	-8.51
12194	-4.83								1678.66	-9.1
12199	-4.86								1680	-9.11
12203	-5.06								1681.33	-9.12
12208	-4.94								1682.65	-9.14
12212	-5.05								1683.97	-9.28
12217	-5.12								1685.3	-9.38
12221	-5.14								1686.63	-9.28
12226	-5.05								1687.97	-9.02
12230	-5.31								1689.31	-9.1
12235	-5.08								1690.66	-9.2
12239	-4.72								1693.36	-9.26
12244	-4.97								1694.72	-9.11
12248	-5.08								1696.09	-9.31
12252	-4.96								1697.46	-9.14
12257	-5.25								1698.83	-8.99
12261	-5.36								1700.21	-9.12
12266	-5.26								1701.59	-9.2
12270	-5.29								1702.97	-9.16
12275	-5.08								1704.36	-8.99
12279	-5.01								1705.75	-9.12
12284	-4.84								1707.14	-9
12288	-4.55								1708.54	-8.81
13330	-4.32								1709.94	-8.73
13385	-4.55								1711.34	-9.03
13439	-4.47								1712.74	-9.14
13493	-4.65								1714.15	-9.01
13548	-4.83								1715.56	-8.93
13602	-5.08								1716.97	-8.94
13656	-5.11								1719.8	-9.07
13711	-5.14								1721.21	-9.15
13765	-5.1								1724.05	-9.19
13819	-5.11								1726.89	-9.15
13874	-5.07								1728.31	-9.23
13928	-5.09								1729.73	-9.24
13982	-5.04								1731.16	-8.99
14037	-5.01								1732.58	-8.87
14091	-5.05								1734.01	-9.06
14145	-5.06								1735.43	-9.14
14200	-4.76								1736.85	-9.16
14214	-4.98								1738.28	-9.01
14228	-4.76								1739.7	-8.91
14243	-4.78								1741.13	-9.06
14257	-4.78								1742.55	-8.93
14271	-4.71								1743.97	-8.94
14285	-4.87								1745.39	-9.03
14299	-4.61								1746.81	-9
14314	-4.79								1748.23	-9.14
14328	-4.86								1749.65	-9.29
14342	-4.83								1751.07	-9.04
14356	-4.53								1752.48	-9.11
14371	-5.01								1753.9	-9.09
14385	-4.18								1755.31	-9.12
14542	-4.13								1756.72	-9.08
14699	-4.23								1758.13	-9.3
14855	-3.87								1759.53	-9.14
15012	-3.99								1760.94	-9.08
15169	-3.82								1762.34	-8.95
15326	-3.88								1763.73	-9.08
15483	-3.96								1765.13	-8.93
15569	-3.7								1766.52	-9.02
15656	-3.72								1767.91	-8.99
15742	-3.77								1769.3	-9.08
15829	-3.72								1770.68	-8.94
15916	-3.65								1772.06	-8.95
16002	-3.72								1773.43	-9.05
16089	-3.64								1774.81	-9.18
16175	-3.49								1776.19	-9.01
16262	-3.63								1777.58	-8.92
16349	-3.72								1778.97	-9
16435	-3.71								1780.36	-9.12
16522	-3.84								1781.76	-9.15
16608	-3.54								1783.16	-9
16695	-3.6								1784.57	-9.12
16782	-3.65								1785.98	-9.12
16868	-3.77								1787.39	-9.11
16955	-3.85								1788.81	-9.25
17041	-3.83								1790.24	-9.42
17160	-3.83								1791.67	-9.46
17280	-3.61								1793.11	-9.52
17399	-3.71								1794.55	-9.36
17518	-3.51								1796	-9.35
17637	-3.63								1797.45	-9.37
17756	-3.72								1798.91	-9.37
17875	-3.7								1800.37	-9.28
17994	-3.76								1801.84	-9.35
18113	-3.9								1803.32	-9.17
18232	-3.91								1804.8	-9.1
18352	-3.84								1806.29	-9.08
18471	-3.91								1807.79	-8.92
18590	-3.92								1809.3	-9
18709	-3.96								1810.81	-9.03
18828	-3.94								1812.32	-9.06
18947	-3.92								1813.85	-9.19
19066	-4.24								1818.47	-9.16
19185	-4.1								1820.03	-9.29
19304	-3.95								1823.16	-9.37
19424	-3.81								1824.74	-9.19
19543	-3.97								1826.33	-9.14
19662	-3.94								1827.93	-9.19
19781	-4.17								1829.53	-9.02
19900	-4.08								1831.15	-9
20019	-4.05								1832.77	-9.13
20138	-4.06								1836.05	-9.26
20144	-4.01								1837.7	-9.34
20150	-3.94								1839.36	-8.96
20156	-4.24								1841.03	-9.25
20162	-3.85								1844.4	-9.39
20168	-4.15								1847.81	-8.99
20173	-4.12								1851.27	-8.69
20179	-4.13								1854.76	-8.68
20185	-4.13								1858.3	-8.67
20191	-4								1860.09	-9.35
20197	-4.14								1861.89	-9.35
20203	-4.15								1863.7	-9.32
20209	-4.21								1865.52	-9.34
20214	-4.21								1867.35	-9.19
20220	-4.22								1869.2	-9.01
20226	-4.19								1871.05	-9.15
20232	-4.04								1872.92	-8.88
20238	-4.22								1876.7	-8.77
20244	-4.04								1878.61	-9
20250	-4.1								1880.53	-8.84
20255	-4.08								1884.4	-8.83
20261	-3.88								1888.34	-8.95
20267	-3.99								1892.32	-8.83
20273	-4.09								1896.36	-9.13
20279	-4.21								1900.46	-9.22
20285	-4.18								1904.61	-9.18
20290	-4.07								1908.89	-9.18
20296	-4.36								1913.44	-9.29
20302	-4.22								1918.26	-9.23
20308	-4.61								1923.32	-9.38
20314	-3.95								1928.61	-9.23
20320	-4.43								1934.11	-9.29
20326	-4.12								1939.8	-9.26
20331	-4.67								1945.66	-9.28
20337	-4.06								1951.67	-9.26
20343	-4.45								1957.82	-9.15
20349	-4.13								1964.09	-9.32
20355	-3.95								1970.46	-8.84
20361	-4.2								1976.91	-8.84
20367	-4.31								1983.42	-8.96
									1989.98	-8.86
									1996.57	-8.84
									2003.16	-8.87
									2009.74	-8.91
									2016.3	-8.89
									2022.81	-8.81
									2029.26	-8.99
									2035.63	-8.74
									2041.89	-8.92
									2048.04	-8.89
									2054.04	-8.6
									2059.9	-8.91
									2065.58	-8.66
									2071.07	-8.93
									2076.35	-8.56
									2081.4	-8.8
									2086.21	-8.91
									2090.46	-9.196
									2093.06	-9.103
									2095.65	-9.181
									2098.25	-9.292
									2099.23	-9.425
									2099.32	-9.092
									2101.26	-9.34
									2103.27	-9.136
									2105.34	-9.33
									2107.9	-8.986
									2110.11	-8.904
									2112.37	-8.928
									2114.69	-9.024
									2117.07	-8.88
									2120	-9.157
									2122.5	-9.351
									2125.04	-9.22
									2127.64	-9.402
									2130.29	-9.144
									2133.53	-9.32
									2136.27	-9.335
									2139.06	-9.364
									2141.89	-8.989
									2144.77	-9.205
									2148.26	-9.039
									2151.22	-9.359
									2154.21	-9.336
									2157.23	-9.281
									2160.29	-9.398
									2164	-9.078
									2167.12	-9.085
									2170.27	-8.972
									2173.44	-8.907
									2176.64	-8.868
									2180.51	-8.716
									2183.75	-8.803
									2187.14	-9.063
									2191.12	-9.16
									2195.69	-8.962
									2201.87	-8.959
									2207.51	-9.003
									2213.54	-8.836
									2219.89	-8.968
									2226.5	-8.996
									2234.68	-8.924
									2241.63	-8.673
									2248.63	-8.866
									2255.61	-8.902
									2262.53	-8.804
									2270.63	-8.993
									2277.15	-8.399
									2283.39	-8.636
									2289.29	-8.658
									2294.77	-8.721
									2300.73	-8.622
									2305.3	-8.832
									2310.21	-8.577
									2315.3	-8.577
									2320.29	-9.063
									2326.17	-8.592
									2331.76	-8.81
									2337.94	-8.858
									2344.58	-8.826
									2351.58	-8.797
									2360.31	-8.519
									2367.73	-8.746
									2375.15	-8.622
									2382.48	-8.558
									2389.6	-8.667
									2397.71	-8.838
									2403.98	-8.729
									2409.69	-8.863
									2414.75	-8.795
									2419.64	-8.688
									2425.55	-8.548
									2430.48	-8.982
									2435.36	-9.053
									2440.15	-8.941
									2444.81	-8.841
									2450.18	-8.769
									2454.41	-8.935
									2458.37	-8.789
									2462.03	-9.11
									2465.38	-9.008
									2469.19	-8.737
									2472.24	-8.74
									2475.22	-8.955
									2478.14	-8.886
									2481.05	-9.18
									2484.56	-8.706
									2487.53	-8.876
									2490.58	-8.651
									2493.74	-9.154
									2497.04	-9.051
									2501.22	-9.154
									2504.92	-8.757
									2508.92	-8.471
									2514.81	-8.972
									2522.5	-9.087
									2532.55	-8.755
									2540.29	-9.065
									2546.27	-8.926
									2549.66	-9.309
									2552.25	-9.406
									2555.09	-9.091
									2557.24	-9.15
									2559.23	-9.159
									2561.07	-9.149
									2562.8	-9.183
									2564.76	-9.186
									2566.31	-9.356
									2567.82	-9.322
									2569.32	-9.006
									2570.82	-9.075
									2572.66	-8.864
									2574.25	-8.994
									2575.89	-9.205
									2577.53	-9.106
									2579.18	-9.101
									2581.16	-8.9
									2582.81	-9.196
									2584.47	-9.33
									2586.12	-9.114
									2587.77	-9.126
									2589.73	-9.113
									2591.36	-9.321
									2592.98	-8.872
									2594.59	-9.076
									2596.18	-9.02
									2598.07	-9.263
									2599.62	-9.484
									2601.15	-9.053
									2602.66	-9.125
									2604.14	-9.007
									2605.89	-9.222
									2607.31	-9.252
									2608.69	-9.205
									2610.05	-9.189
									2611.37	-9.061
									2612.14	-9.028
									2615.37	-9.08
									2618.61	-9.111
									2621.85	-8.991
									2625.09	-8.864
									2628.34	-8.962
									2631.58	-8.693
									2634.83	-8.754
									2638.06	-8.539
									2641.3	-8.323
									2644.52	-8.56
[truncated: 1,280 more rows]
